# Supplementary material for: Co-transcriptional production of programmable RNA condensates and synthetic organelles
Source: Nat Nanotechnol. 2024 Jul 30;19(11):1665–73. doi: 10.1038/s41565-024-01726-x (PMC11567899; doi:10.1038/s41565-024-01726-x)
Supplement: Supplementary file 16 — Statistical source data for Fig. 1c,d(i),(ii),e(i),(ii),f. c, Melting temperatures of bulk condensates (A, B, C). d, (i) Mean of CLD, mean ± s.d. of mean replicates of CLD versus time. (ii) Mean condensate number per field of view, mean condensate number per field of view ± s.e. of the mean versus time. e, Aspect ratios and exponentially fitted aspect ratios from coalescence events versus time. f, Coalescence time constants (τ) and fitted τ versus initial sizes. [file 41565_2024_1726_MOESM16_ESM.zip]

Archive with 12 entries (11 files):
- Figure_1/
- __MACOSX/._Figure_1
- Figure_1/Figure_1e_i.csv
- Figure_1/Figure_1e_ii.csv
- Figure_1/.DS_Store
- __MACOSX/Figure_1/._.DS_Store
- Figure_1/Figure_1c.csv
- __MACOSX/Figure_1/._Figure_1c.csv
- Figure_1/Figure_1d_i.csv
- Figure_1/Figure_1f_B.csv
- Figure_1/Figure_1d_ii.csv
- Figure_1/Figure_1f_A.csv
