# Supplementary material for: Co-transcriptional production of programmable RNA condensates and synthetic organelles
Source: Nat Nanotechnol. 2024 Jul 30;19(11):1665–73. doi: 10.1038/s41565-024-01726-x (PMC11567899; doi:10.1038/s41565-024-01726-x)
Supplement: Supplementary file 16 — Statistical source data for Fig. 1c,d(i),(ii),e(i),(ii),f. c, Melting temperatures of bulk condensates (A, B, C). d, (i) Mean of CLD, mean ± s.d. of mean replicates of CLD versus time. (ii) Mean condensate number per field of view, mean condensate number per field of view ± s.e. of the mean versus time. e, Aspect ratios and exponentially fitted aspect ratios from coalescence events versus time. f, Coalescence time constants (τ) and fitted τ versus initial sizes. [file 41565_2024_1726_MOESM16_ESM.zip › Figure_1/Figure_1e_i.csv]

	Time [min]	Aspect Ratio [A.R.]	Exponential Fit A.R.
0	0.0	2.3089794301613913	2.384512450590855
1	30.0	2.0700603572852883	1.9954771143143173
2	60.0	1.7835981901367317	1.7157571495298956
3	90.0	1.5417137104853094	1.5146359366142113
4	120.0	1.3596272527710545	1.3700279451329804
5	150.0	1.238949834295197	1.2660534767162526
6	180.0	1.1537958203429706	1.1912948830050312
7	210.0	1.099580015034408	1.137542770406778
8	240.0	1.064038279171581	1.0988945098477834
9	270.0	1.0425577039465785	1.0711060570403588
10	300.0	1.0240780462203156	1.051125905326888
11	330.0	1.0148961106761702	1.0367599935123715
12	360.0	1.0075843763492827	1.0264307715313732
13	390.0	1.00577964270615	1.0190039664590405
14	420.0	1.0026496129185294	1.0136640256886806
15	450.0	1.0015048479644457	1.0098245594372803
16	480.0	1.001089069996445	1.007063948087906
17	510.0	1.0019629270882124	1.0050790432799748
18	540.0	1.0022383029380308	1.0036518785697226
19	570.0	1.0028251069582519	1.0026257340906268
