# Supplementary material for: Co-transcriptional production of programmable RNA condensates and synthetic organelles
Source: Nat Nanotechnol. 2024 Jul 30;19(11):1665–73. doi: 10.1038/s41565-024-01726-x (PMC11567899; doi:10.1038/s41565-024-01726-x)
Supplement: Supplementary file 16 — Statistical source data for Fig. 1c,d(i),(ii),e(i),(ii),f. c, Melting temperatures of bulk condensates (A, B, C). d, (i) Mean of CLD, mean ± s.d. of mean replicates of CLD versus time. (ii) Mean condensate number per field of view, mean condensate number per field of view ± s.e. of the mean versus time. e, Aspect ratios and exponentially fitted aspect ratios from coalescence events versus time. f, Coalescence time constants (τ) and fitted τ versus initial sizes. [file 41565_2024_1726_MOESM16_ESM.zip › Figure_1/Figure_1e_ii.csv]

	Time [min]	Aspect Ratio [A.R.]	Exponential Fit A.R.
0	0.0	2.2075846279797116	2.25825932664302
1	15.0	1.969527288368788	1.9215594435192083
2	30.0	1.726181674350394	1.6749576895291152
3	45.0	1.5045017746726965	1.494344543760281
4	60.0	1.360361476013606	1.362061995494932
5	75.0	1.242146659780752	1.265177172958422
6	90.0	1.1680414921490578	1.1942179348652602
7	105.0	1.116242418022284	1.1422468073043408
8	120.0	1.0811119152459039	1.1041827275236749
9	135.0	1.0573066656109382	1.0763042835193466
10	150.0	1.0415996410819819	1.0558858826390174
11	165.0	1.0411798507378611	1.0409312784851739
12	180.0	1.0330776122635732	1.0299784038350532
13	195.0	1.027111481360548	1.02195642867161
14	210.0	1.015361135329001	1.0160810683138444
15	225.0	1.0059127315776468	1.0117779062333987
16	240.0	1.006153294852554	1.0086262350569897
17	255.0	1.0070510859488744	1.00631792525631
