# Supplementary material for: Co-transcriptional production of programmable RNA condensates and synthetic organelles
Source: Nat Nanotechnol. 2024 Jul 30;19(11):1665–73. doi: 10.1038/s41565-024-01726-x (PMC11567899; doi:10.1038/s41565-024-01726-x)
Supplement: Supplementary file 16 — Statistical source data for Fig. 1c,d(i),(ii),e(i),(ii),f. c, Melting temperatures of bulk condensates (A, B, C). d, (i) Mean of CLD, mean ± s.d. of mean replicates of CLD versus time. (ii) Mean condensate number per field of view, mean condensate number per field of view ± s.e. of the mean versus time. e, Aspect ratios and exponentially fitted aspect ratios from coalescence events versus time. f, Coalescence time constants (τ) and fitted τ versus initial sizes. [file 41565_2024_1726_MOESM16_ESM.zip › Figure_1/Figure_1c.csv]

	Sample	T_M (Melting Temperature) [Celsius degrees]
0	A	43
1	B	45
2	C	50
