# Supplementary material for: Co-transcriptional production of programmable RNA condensates and synthetic organelles
Source: Nat Nanotechnol. 2024 Jul 30;19(11):1665–73. doi: 10.1038/s41565-024-01726-x (PMC11567899; doi:10.1038/s41565-024-01726-x)
Supplement: Supplementary file 16 — Statistical source data for Fig. 1c,d(i),(ii),e(i),(ii),f. c, Melting temperatures of bulk condensates (A, B, C). d, (i) Mean of CLD, mean ± s.d. of mean replicates of CLD versus time. (ii) Mean condensate number per field of view, mean condensate number per field of view ± s.e. of the mean versus time. e, Aspect ratios and exponentially fitted aspect ratios from coalescence events versus time. f, Coalescence time constants (τ) and fitted τ versus initial sizes. [file 41565_2024_1726_MOESM16_ESM.zip › Figure_1/Figure_1d_i.csv]

	Time [min]	A - Mean	A - Standard Deviation	B - Mean	B - Standard Deviation	C - Mean	C - Standard Deviation
0	0	6.54705052	0.82478048	6.73200022	0.10890301	5.6690518	0.43009743
1	15	9.10051579	1.18731996	8.83046797	0.14980019	8.26581832	0.12199029
2	30	10.63953132	0.92412112	10.27448327	0.31858246	10.0089197	0.0135834
3	45	12.5990203	1.00602735	11.84434615	0.50011779	11.43426865	0.06376058
4	60	14.74475538	0.92245857	13.90883866	0.65697975	12.87848583	0.22403468
5	75	16.62347151	1.22506641	14.77315223	0.72037011	14.44315019	0.14165775
6	90	18.58550221	1.14404243	15.09677082	0.62225541	15.98606576	0.75930377
7	105	19.6482849	0.3615907	16.28997687	0.81030538	17.15266495	0.69396958
8	120	21.63686401	0.33912343	16.92718283	0.72022758	18.27964851	0.88518785
9	135	22.68196055	1.20476302	18.28475791	0.63928361	19.35516987	0.94607303
10	150	24.27015828	1.53837717	19.68782926	0.76784008	20.27364407	0.47947573
11	165	25.67877872	1.22243894	20.98178956	0.75435813	21.11293368	0.16751836
12	180	27.23531386	1.19001265	22.19486608	0.68418021	22.00375519	0.02597031
13	195	28.61966762	1.08935479	23.32814381	0.75749377	22.94479792	0.17733322
14	210	30.12177325	1.03476017	23.9745231	1.33546015	23.85268103	0.36245981
15	225	31.50305456	1.14967013	24.36094853	0.95249011	24.64950701	0.32213862
16	240	32.70779705	1.50355777	25.3081634	1.01127601	25.26264995	0.30191263
17	255	33.98633283	1.72723663	25.91656607	0.60650712	26.02219704	0.57942444
18	270	35.41992715	1.99220271	26.9796925	0.56417867	26.82580672	0.45362586
19	285	36.64234777	2.07450666	28.11949804	0.7085249	27.54640554	0.11278519
20	300	37.89506033	2.2481685	29.15566929	0.71463044	28.1811825	0.1391184
21	315	39.16629761	2.26392908	30.24068594	0.86873402	28.90700309	0.5111704
22	330	40.27307658	2.32875783	31.10439595	0.88535399	29.45293061	0.80157711
23	345	41.25469404	2.44616327	31.72185833	0.90830637	30.01344409	0.92798216
24	360	42.32179769	2.58257691	32.23752287	0.91190836	30.65280636	0.91621332
25	375	43.40657255	2.52639157	32.81187315	0.971248	31.29364373	0.92782402
26	390	44.40503131	2.45882504	33.39349704	1.00795895	31.84645348	0.96814288
27	405	45.72170964	2.81735883	33.96005791	1.011645	32.35091106	1.06163786
28	420	46.60308616	2.90448415	34.5180263	0.92886937	32.8106114	1.02829644
29	435	47.5197858	2.80980666	35.02557774	0.85472699	33.13810647	0.950121
30	450	48.43635757	2.76195584	35.51367633	0.7675423	33.39090675	0.86426978
31	465	49.00348464	2.79475731	36.03532012	0.72136276	33.85878724	0.84478845
32	480	49.52339152	2.77772212	36.608325	0.68372328	34.40316039	0.84564687
33	495	50.07276261	2.75278984	37.22356847	0.64890769	34.9456199	0.84188086
34	510	50.49124032	2.73849147	37.89166424	0.76964759	35.5550398	0.96381611
35	525	50.87334471	2.67032219	38.69980451	1.12004219	36.15734583	1.29541979
36	540	51.22521514	2.52301907	39.32323847	1.31583049	36.73558887	1.45233189
37	555	51.56283205	2.30898562	39.91443788	1.27125657	37.30251888	1.45076016
38	570	51.83591955	2.14806818	40.39798275	1.2579714	37.84263803	1.38398294
39	585	52.06454691	1.98855643	40.69513392	1.27376393	38.356809	1.29986942
40	600	52.16618868	1.90320953	41.06294016	1.15353888	38.8155837	1.29731905
41	630	52.4081007	1.92132004	41.91436196	0.88563076	39.02463615	1.48237015
42	660	52.69699181	2.08646849	42.74141956	1.03233337	39.7208951	1.66105362
43	690	53.05374635	2.02437208	43.29795594	1.33025477	40.75056375	1.69596697
44	720	53.50298664	2.04030906	43.96142388	1.36032065	41.54296556	1.61260591
45	750	53.92569768	2.14730783	44.59434506	1.41173573	42.13434963	1.42059857
46	780	54.29462519	2.25789685	45.14789462	1.30464406	42.83681718	1.17965543
47	810	54.68612406	2.29200661	45.7000935	1.23870845	43.56214179	1.01692447
48	840	55.01134201	2.22362368	46.15032667	1.07905729	44.41343986	0.77499652
49	870	55.28784592	2.20463991	46.44220089	0.93803996	45.14089207	0.45231859
50	900	55.47152896	2.21214617	46.71171293	0.90847775	45.88302413	0.15578884
51	930	55.61710592	2.23029163	47.06799698	1.24392308	46.60693097	0.10509283
52	960	55.52497222	2.33982946	47.30065936	1.42398659	47.05476023	0.02789311
53	990	55.58236865	2.30558854	47.44814075	1.2689823	47.26401315	0.27019248
54	1020	55.56451389	2.24055345	47.53292763	1.01126301	48.47008981	0.8696513
55	1050	55.58271075	2.31746739	47.45307966	1.2904651	49.29177333	1.25616788
56	1080	55.62751247	2.23300989	47.45215278	1.31418024	49.67949854	1.56825448
57	1110	55.67686399	2.13497726	47.66432743	1.10792343	50.06883999	1.86392587
58	1140	55.74505333	2.09613779	47.97404593	1.19108852	50.59669717	2.05652161
59	1170	55.80875641	2.09163149	48.3625193	1.32770948	51.42716226	2.12261529
60	1200	55.80977381	1.94404088	48.63911237	1.25620105	51.60458803	2.31447189
61	1230	55.79550688	1.82021002	48.73141386	1.1311266	52.30187453	2.65406673
62	1260	55.85732031	1.70368093	48.71737909	1.05335601	52.80692001	3.00059211
63	1290	56.02492308	1.65093461	48.69513686	1.08686738	53.4024606	3.33419699
64	1320	56.32257605	1.83853043	48.77056611	0.95523962	53.91316185	3.60999146
65	1350	56.5746785	1.91779474	48.85625848	0.72993779	54.613637	3.99084594
66	1380	56.74398946	1.88256469	48.92247219	0.69116422	55.08502682	4.27537248
67	1410	56.864779	1.93606227	49.13846095	0.54199829	55.4485682	4.45039184
68	1440	56.96568854	2.00018292	49.35740236	0.54288143	55.90777338	4.63390551
69	1470	57.05611186	2.03281916	49.4230675	0.64763847	56.41433572	4.85032496
70	1500	57.14525635	2.06318557	49.39219407	0.50380133	56.90992519	5.22462044
71	1530	57.26099713	2.02308645	49.39499958	0.51826842	57.39150762	5.4556334
72	1560	57.29515535	2.08454899	49.44570754	0.44630213	57.90913619	5.77021948
73	1590	57.5647935	2.02273152	49.42938157	0.26768692	58.41324406	6.13412137
74	1620	57.84778112	2.31956932	49.54916081	0.35845013	58.96781336	6.35912421
75	1650	58.27997193	2.79044738	49.68308535	0.40087669	59.5026691	6.56158995
76	1680	58.61365029	2.89816636	49.74360776	0.26188147	59.99397522	6.85884051
77	1710	58.99868829	2.99943209	49.8743631	0.26833068	60.3392442	6.99313802
78	1740	59.34545364	3.08048547	50.13207561	0.4062883	60.76209036	7.11037524
79	1770	59.63739964	3.15416098	50.33378455	0.48845814	61.08415675	7.24716781
80	1800	59.97316866	3.4260202	50.49181903	0.64695898	61.25796105	7.30722826
81	1830	60.34163207	3.69241928	50.63998214	0.71229203	61.42366562	7.25463314
82	1860	60.61908447	3.80745555	50.78801898	0.76765589	61.71037139	7.32548374
83	1890	60.89283125	3.64112121	50.91992126	0.68102117	62.00966454	7.47652966
84	1920	61.26693938	3.47037462	51.23969793	0.40940304	62.2982505	7.66584313
85	1950	61.565547	3.11481176	51.55984757	0.35294161	62.66914577	7.85273568
86	1980	61.72172847	3.01283589	51.76256277	0.22912373	63.08661813	8.04946793
87	2010	61.84103445	2.83921397	51.95858092	0.29495214	63.48037586	8.31191456
88	2040	61.91055276	2.68997106	52.03031525	0.32596202	63.81812578	8.425908
89	2070	62.01992604	2.56915276	52.39205971	0.41175259	64.04676576	8.397443
90	2100	62.14377912	2.52657378	52.70332611	0.60744525	64.27683333	8.3651358
91	2130	62.22046115	2.5478039	52.9220461	0.68096873	64.58114623	8.38134398
92	2160	62.22532385	2.45467729	52.9500158	0.86358182	64.91432448	8.40924035
93	2190	62.3348355	2.49931969	53.17839393	0.7383745	65.22977309	8.60147301
94	2220	62.31824446	2.19641761	53.30661415	0.58955401	65.48341598	8.7970646
95	2250	62.23959806	1.91893924	53.65704945	0.69315111	65.74182252	8.78448436
96	2280	62.31566184	1.9211224	53.93286689	0.67098725	66.00011604	8.766758
97	2310	62.47677677	2.15824294	53.99183729	0.51765748	66.15930624	8.81091684
98	2340	62.67119465	2.20902664	54.16159585	0.39400219	66.34042167	8.78906613
99	2370	62.93580312	2.25368319	54.38904269	0.33449981	66.58595513	8.80603982
100	2400	63.17357129	2.14875186	54.57076709	0.37427342	66.82904735	8.86968416
101	2430	63.17135398	2.02587178	54.74193558	0.41725243	66.96503803	8.87457309
102	2460	63.18049723	1.93820338	54.87778127	0.3545105	67.06072707	8.91106919
103	2490	62.80992497	2.17517316	54.91369412	0.39039616	67.35432866	9.00536555
104	2520	62.14062801	2.69773715	54.9383698	0.4533457	67.61006956	9.13044321
105	2550	61.67711182	2.93080738	55.06038788	0.52261635	67.94794739	9.22192181
106	2580	61.29408834	3.18581769	55.21195169	0.52506838	67.94569261	8.98238214
107	2610	61.0749894	3.3659223	55.33578798	0.57718931	68.08462855	8.93742598
108	2640	60.87032309	3.58712934	55.5028819	0.66175241	68.28636544	8.95291977
109	2670	60.75708323	3.99817826	55.82185175	0.67579394	68.64052287	8.99285444
110	2700	60.75510497	4.44789821	55.88469277	0.65163345	69.47335869	9.98780641
111	2730	60.78421585	4.82119091	56.09149707	0.76014752	69.77460301	10.23035268
112	2760	60.79733691	5.20672939	56.32431808	0.90740355	70.05540684	10.14310218
113	2790	60.84441724	5.42666063	56.63884669	1.33770042	70.10446387	9.82886341
114	2820	60.9376952	5.64960117	56.5525059	1.62931157	70.05806905	9.67812251
115	2850	60.83031428	6.08379236	56.89536726	1.61833056	70.16185646	9.5277037
116	2880	60.63219263	6.05050574	57.09401712	1.70264614	70.45844161	9.55951707
117	2910	60.54280672	6.06432991	57.14541829	1.73419552	70.69319119	9.56367763
