# Supplementary material for: Co-transcriptional production of programmable RNA condensates and synthetic organelles
Source: Nat Nanotechnol. 2024 Jul 30;19(11):1665–73. doi: 10.1038/s41565-024-01726-x (PMC11567899; doi:10.1038/s41565-024-01726-x)
Supplement: Supplementary file 16 — Statistical source data for Fig. 1c,d(i),(ii),e(i),(ii),f. c, Melting temperatures of bulk condensates (A, B, C). d, (i) Mean of CLD, mean ± s.d. of mean replicates of CLD versus time. (ii) Mean condensate number per field of view, mean condensate number per field of view ± s.e. of the mean versus time. e, Aspect ratios and exponentially fitted aspect ratios from coalescence events versus time. f, Coalescence time constants (τ) and fitted τ versus initial sizes. [file 41565_2024_1726_MOESM16_ESM.zip › Figure_1/Figure_1f_B.csv]

	Initial_Sizes_B [um]	Fitted_taus_B [s]	Linear_Regression_taus_B [s]
0	14.365977254958928	661.49649776496	860.7396833234748
1	13.63341487743141	1379.7318203984305	749.1691975831122
2	30.894453744205393	3443.7438472740846	3378.0545318929644
3	68.34694842719054	8784.819080594962	9082.132644766065
4	67.80192256266055	9488.982658072662	8999.124286280734
5	14.940550474667278	1191.6313736597137	948.2481538412044
6	26.73873739976865	2890.0130801411337	2745.131923018536
7	43.82204445270054	4456.234490383984	5346.948402292718
8	58.0157397320432	6377.864179996744	7508.672134422907
9	81.03245617299638	11957.860800752047	11014.156871617004
