# Supplementary material for: Co-transcriptional production of programmable RNA condensates and synthetic organelles
Source: Nat Nanotechnol. 2024 Jul 30;19(11):1665–73. doi: 10.1038/s41565-024-01726-x (PMC11567899; doi:10.1038/s41565-024-01726-x)
Supplement: Supplementary file 16 — Statistical source data for Fig. 1c,d(i),(ii),e(i),(ii),f. c, Melting temperatures of bulk condensates (A, B, C). d, (i) Mean of CLD, mean ± s.d. of mean replicates of CLD versus time. (ii) Mean condensate number per field of view, mean condensate number per field of view ± s.e. of the mean versus time. e, Aspect ratios and exponentially fitted aspect ratios from coalescence events versus time. f, Coalescence time constants (τ) and fitted τ versus initial sizes. [file 41565_2024_1726_MOESM16_ESM.zip › Figure_1/Figure_1d_ii.csv]

	Time [min]	Number of A condensates - Mean	Number of A condensates - Standard Error	Number of B condensates - Mean	Number of B condensates - Standard Error
0	0	1624.66666667	148.80628705	1540.66666667	24.47527116
1	15	1100.66666667	70.07893144	1135.0	10.61050714
2	30	857.66666667	96.36580465	868.66666667	9.785142
3	45	651.33333333	42.36529325	647.66666667	17.97822903
4	60	488.0	41.41957744	481.0	1.70794707
5	75	403.66666667	18.31104621	438.66666667	9.99717242
6	90	338.33333333	15.86097961	479.66666667	5.86508832
7	105	312.33333333	38.43058366	414.0	13.13761435
8	120	277.0	36.03991708	384.66666667	5.02085166
9	135	271.66666667	22.30644578	334.0	5.06804113
10	150	244.0	19.0848496	303.33333333	0.61932809
11	165	223.33333333	18.94246135	274.33333333	0.44411522
12	180	202.66666667	19.84856705	247.0	4.71538081
13	195	194.0	22.16965675	223.0	2.10112494
14	210	175.33333333	17.22758886	230.33333333	13.23733369
15	225	165.66666667	14.39737337	233.66666667	6.54188922
16	240	162.0	12.50679739	224.66666667	3.12522648
17	255	150.0	12.45276777	219.66666667	4.99726321
18	270	139.0	9.77483255	215.66666667	4.0022857
19	285	132.66666667	8.64483132	206.0	0.26098388
20	300	126.0	8.99818494	196.66666667	1.82984354
21	315	118.66666667	10.54515693	188.33333333	1.80981717
22	330	114.66666667	9.3356072	181.33333333	0.58723553
23	345	112.0	8.52674963	178.33333333	2.05309338
24	360	104.66666667	8.08119923	175.33333333	4.11632484
25	375	100.66666667	7.75482628	169.66666667	5.03255428
26	390	97.0	8.17736416	165.66666667	4.59574192
27	405	92.66666667	5.40926177	161.66666667	5.14276726
28	420	89.66666667	5.15579139	157.0	5.64844131
29	435	86.33333333	5.2688091	153.66666667	3.88407289
30	450	83.33333333	5.29431279	152.33333333	2.6196827
31	465	81.66666667	5.63628628	148.66666667	2.4710731
32	480	79.66666667	5.83685381	143.66666667	1.90167439
33	495	78.66666667	4.6271757	138.0	2.48007541
34	510	77.66666667	3.46218018	131.66666667	3.55621192
35	525	76.33333333	3.86968538	125.66666667	1.6116731
36	540	74.66666667	4.2665206	121.66666667	1.01259322
37	555	72.66666667	4.28179019	117.66666667	1.36914222
38	570	71.66666667	4.02497906	114.33333333	0.32607057
39	585	71.33333333	3.86464746	113.66666667	0.44825363
40	600	70.33333333	3.85916586	113.33333333	0.02470164
41	630	68.33333333	3.76904402	107.66666667	1.25488178
42	660	66.0	3.3909649	103.66666667	1.92382506
43	690	63.66666667	3.96768363	102.66666667	2.16916761
44	720	61.66666667	3.96029651	100.33333333	2.1502711
45	750	60.33333333	3.98592772	97.66666667	1.21925067
46	780	59.66666667	3.70657376	95.33333333	2.48339194
47	810	58.33333333	3.74067205	92.33333333	1.68536045
48	840	56.66666667	3.82276691	89.66666667	2.42461723
49	870	56.0	3.43850598	88.66666667	2.52626928
50	900	55.66666667	3.02069513	87.66666667	2.52950298
51	930	55.33333333	2.73694753	84.66666667	2.44495038
52	960	55.0	2.53781686	82.66666667	2.02469988
53	990	55.0	2.56606837	82.0	2.35472733
54	1020	55.33333333	2.23484257	81.0	2.69904564
55	1050	54.33333333	2.69484194	80.66666667	2.72182143
56	1080	54.33333333	2.71376595	80.33333333	2.89624378
57	1110	54.33333333	2.78045552	78.66666667	2.97898376
58	1140	53.66666667	3.00726918	76.66666667	2.44061334
59	1170	53.0	2.81530556	73.66666667	1.24824704
60	1200	52.66666667	3.21837405	73.66666667	2.96414586
61	1230	52.66666667	3.31435497	73.66666667	2.44028819
62	1260	52.66666667	3.19981877	73.66666667	2.48525201
63	1290	52.0	2.90695788	73.66666667	2.89915668
64	1320	51.33333333	2.43282406	73.0	3.39455165
65	1350	50.66666667	2.05765196	71.33333333	3.60019137
66	1380	50.66666667	2.43599422	72.33333333	4.00155915
67	1410	51.0	2.45194695	70.66666667	4.07529235
68	1440	50.66666667	2.19351016	70.0	4.10594102
69	1470	50.66666667	2.43473571	70.0	3.99723966
70	1500	51.0	2.46096657	70.66666667	3.99554166
71	1530	50.66666667	2.44700311	71.33333333	4.15314383
72	1560	50.66666667	2.36172909	70.66666667	4.07226446
73	1590	50.33333333	2.91485773	71.0	4.44643447
74	1620	49.66666667	2.27246502	69.66666667	3.78136353
75	1650	49.33333333	1.46897911	69.0	3.70397334
76	1680	48.66666667	1.5506554	68.33333333	4.10758156
77	1710	48.33333333	1.68902029	67.66666667	4.24858288
78	1740	48.33333333	1.88145328	66.33333333	4.37520337
79	1770	47.66666667	2.01362969	65.66666667	3.90552556
80	1800	47.33333333	1.87481703	65.33333333	3.39691897
81	1830	46.66666667	1.6368619	64.66666667	3.08796261
82	1860	46.0	1.71747974	64.0	2.88306881
83	1890	45.66666667	1.55221044	62.66666667	3.71522971
84	1920	45.66666667	1.49668694	62.33333333	3.78904962
85	1950	45.66666667	1.54867045	61.66666667	3.47195594
86	1980	45.33333333	1.51288096	61.0	3.2552248
87	2010	44.66666667	1.40740038	60.66666667	3.39786982
88	2040	44.66666667	1.71977018	61.33333333	3.38478191
89	2070	44.66666667	2.04256869	60.33333333	3.33136653
90	2100	44.33333333	1.72369253	59.33333333	3.26070785
91	2130	43.66666667	1.34557157	58.66666667	3.49611495
92	2160	43.66666667	1.5107927	58.66666667	3.34722254
93	2190	42.66666667	1.93169987	58.66666667	3.70951348
94	2220	42.66666667	2.03140335	57.66666667	3.83721391
95	2250	42.33333333	1.89784786	56.66666667	3.80636239
96	2280	41.33333333	2.24143726	55.66666667	3.67208075
97	2310	40.66666667	2.23928323	56.33333333	3.64467922
98	2340	40.66666667	2.13920115	54.33333333	3.49186419
99	2370	40.33333333	2.17578546	54.66666667	3.27989303
100	2400	40.0	2.17996399	54.66666667	2.72365139
101	2430	39.66666667	2.11319253	54.66666667	2.83053688
102	2460	39.33333333	1.86739514	54.33333333	2.84709588
103	2490	39.66666667	2.0158532	53.66666667	2.90231591
104	2520	40.0	2.32463706	53.66666667	2.93656114
105	2550	40.0	2.30065581	52.66666667	2.37350724
106	2580	40.0	2.30665264	52.33333333	2.62936543
107	2610	40.0	2.27834446	51.66666667	3.01342657
108	2640	39.66666667	2.09921248	50.66666667	2.79479332
109	2670	39.33333333	1.93145447	50.0	3.40397238
110	2700	39.0	2.12673721	49.66666667	3.01732619
111	2730	38.66666667	1.91030622	49.33333333	2.66733262
112	2760	38.0	1.96216119	48.33333333	2.02037157
113	2790	37.66666667	2.09661309	47.66666667	1.43967276
114	2820	37.33333333	2.01709654	47.33333333	1.23799134
115	2850	37.0	1.80757897	46.66666667	1.50002082
116	2880	37.0	1.76945086	46.33333333	1.82026076
117	2910	36.66666667	1.99493798	46.66666667	1.82584708
