# Supplementary material for: Co-transcriptional production of programmable RNA condensates and synthetic organelles
Source: Nat Nanotechnol. 2024 Jul 30;19(11):1665–73. doi: 10.1038/s41565-024-01726-x (PMC11567899; doi:10.1038/s41565-024-01726-x)
Supplement: Supplementary file 16 — Statistical source data for Fig. 1c,d(i),(ii),e(i),(ii),f. c, Melting temperatures of bulk condensates (A, B, C). d, (i) Mean of CLD, mean ± s.d. of mean replicates of CLD versus time. (ii) Mean condensate number per field of view, mean condensate number per field of view ± s.e. of the mean versus time. e, Aspect ratios and exponentially fitted aspect ratios from coalescence events versus time. f, Coalescence time constants (τ) and fitted τ versus initial sizes. [file 41565_2024_1726_MOESM16_ESM.zip › Figure_1/Figure_1f_A.csv]

	Initial_Sizes_A [um]	Fitted_taus_A [s]	Linear_Regression_taus_A [s]
0	18.935277362178546	1257.0494719255712	1303.4440725469576
1	16.85991011574242	1331.0224821776717	1039.0507222585898
2	48.19862622750897	5170.886474525712	5031.475754866435
3	46.7227043623197	5456.509776401269	4843.449309247546
4	84.83451634848893	10675.842020984042	9698.739221858094
5	25.851600253250894	2156.2857375353256	2184.5554922183037
6	20.173887001778038	1441.1698272347778	1461.2379053616241
7	44.47119756331232	3343.8872783493002	4556.61649601469
8	39.73383977904564	4122.721518032055	3953.0963728905463
9	83.70635877542315	8671.307293400501	9555.016533303446
