# Supplementary material for: Co-transcriptional production of programmable RNA condensates and synthetic organelles
Source: Nat Nanotechnol. 2024 Jul 30;19(11):1665–73. doi: 10.1038/s41565-024-01726-x (PMC11567899; doi:10.1038/s41565-024-01726-x)
Supplement: Supplementary file 17 — Statistical source data for Fig. 2c,d. c, Mean of CLD, mean ± s.d. of mean replicates of CLD versus time. d, Radii of A/B condensates for different [A-T]/[B-T] template ratios. [file 41565_2024_1726_MOESM17_ESM.zip]

Archive with 10 entries (9 files):
- Figure_2/
- __MACOSX/._Figure_2
- Figure_2/Figure_2d_A.csv
- __MACOSX/Figure_2/._Figure_2d_A.csv
- Figure_2/.DS_Store
- __MACOSX/Figure_2/._.DS_Store
- Figure_2/Figure_2d_B.csv
- __MACOSX/Figure_2/._Figure_2d_B.csv
- Figure_2/Figure_2c_controls.csv
- Figure_2/Figure_2c_sticky.csv
