# Supplementary material for: Co-transcriptional production of programmable RNA condensates and synthetic organelles
Source: Nat Nanotechnol. 2024 Jul 30;19(11):1665–73. doi: 10.1038/s41565-024-01726-x (PMC11567899; doi:10.1038/s41565-024-01726-x)
Supplement: Supplementary file 17 — Statistical source data for Fig. 2c,d. c, Mean of CLD, mean ± s.d. of mean replicates of CLD versus time. d, Radii of A/B condensates for different [A-T]/[B-T] template ratios. [file 41565_2024_1726_MOESM17_ESM.zip › Figure_2/Figure_2d_A.csv]

	Sample_Template_Ratio ([A-T]/[B-T])	r_A [um]
0	0.25	31.440425256061193
1	0.25	29.171528588098017
2	0.25	26.578503824711525
3	0.25	24.309607156748346
4	0.25	25.9302476338649
5	0.25	28.19914430182808
6	0.25	21.068326202515234
7	0.25	25.60611953844159
8	0.25	24.95786334759497
9	0.25	23.985479061325034
10	0.25	21.716582393361854
11	0.25	23.661350965901722
12	0.25	21.716582393361854
13	0.25	20.744198107091922
14	0.25	23.661350965901722
15	0.25	20.42007001166861
16	0.25	18.15117334370543
17	0.25	20.42007001166861
18	0.25	23.337222870478413
19	0.25	18.799429534552054
20	0.25	18.475301439128742
21	0.25	17.178789057435498
22	0.25	20.095941916245298
23	0.25	18.799429534552054
24	0.25	21.068326202515234
25	0.25	23.661350965901722
26	0.25	17.50291715285881
27	0.25	23.985479061325034
28	0.25	17.178789057435498
29	0.25	17.178789057435498
30	0.25	18.799429534552054
31	0.25	13.613380007779075
32	0.25	17.178789057435498
33	0.25	15.23402048489563
34	0.25	16.854660962012186
35	0.25	15.558148580318942
36	0.25	20.744198107091922
37	0.25	15.23402048489563
38	0.25	13.613380007779075
39	0.25	13.937508103202385
40	0.25	16.530532866588874
41	0.25	12.316867626085829
42	0.25	12.96512381693245
43	0.25	11.344483339815895
44	0.25	11.020355244392583
45	0.25	14.261636198625697
46	0.25	15.558148580318942
47	0.25	9.075586671852715
48	0.25	9.723842862699339
49	0.25	10.047970958122649
50	0.25	30.792169065214573
51	0.25	29.171528588098017
52	0.25	28.847400492674705
53	0.25	29.819784778944637
54	0.25	32.73693763775444
55	0.25	22.68896667963179
56	0.25	24.309607156748346
57	0.25	24.95786334759497
58	0.25	24.309607156748346
59	0.25	21.716582393361854
60	0.25	27.550888110981457
61	0.25	20.095941916245298
62	0.25	24.309607156748346
63	0.25	19.77181382082199
64	0.25	20.744198107091922
65	0.25	25.28199144301828
66	0.25	24.633735252171657
67	0.25	19.447685725398678
68	0.25	21.716582393361854
69	0.25	17.178789057435498
70	0.25	23.0130947750551
71	0.25	21.716582393361854
72	0.25	19.77181382082199
73	0.25	17.50291715285881
74	0.25	17.50291715285881
75	0.25	16.854660962012186
76	0.25	20.42007001166861
77	0.25	14.909892389472319
78	0.25	17.178789057435498
79	0.25	27.550888110981457
80	0.25	23.337222870478413
81	0.25	18.15117334370543
82	0.25	19.123557629975366
83	0.25	21.716582393361854
84	0.25	18.799429534552054
85	0.25	16.206404771165563
86	0.25	15.23402048489563
87	0.25	19.447685725398678
88	0.25	13.613380007779075
89	0.25	12.316867626085829
90	0.25	13.289251912355763
91	0.25	12.316867626085829
92	0.25	11.668611435239207
93	0.25	10.696227148969273
94	0.25	8.751458576429405
95	0.25	9.399714767276027
96	0.25	31.116297160637885
97	0.25	29.171528588098017
98	0.25	25.28199144301828
99	0.25	24.95786334759497
100	0.25	22.68896667963179
101	0.25	22.68896667963179
102	0.25	27.22676001555815
103	0.25	20.744198107091922
104	0.25	20.42007001166861
105	0.25	24.95786334759497
106	0.25	21.392454297938546
107	0.25	22.68896667963179
108	0.25	20.095941916245298
109	0.25	19.123557629975366
110	0.25	23.0130947750551
111	0.25	22.68896667963179
112	0.25	23.0130947750551
113	0.25	26.254375729288213
114	0.25	18.475301439128742
115	0.25	21.068326202515234
116	0.25	20.095941916245298
117	0.25	18.15117334370543
118	0.25	18.799429534552054
119	0.25	21.068326202515234
120	0.25	19.447685725398678
121	0.25	17.827045248282122
122	0.25	17.178789057435498
123	0.25	18.15117334370543
124	0.25	20.744198107091922
125	0.25	20.744198107091922
126	0.25	25.28199144301828
127	0.25	16.854660962012186
128	0.25	16.854660962012186
129	0.25	26.902631920134837
130	0.25	17.827045248282122
131	0.25	13.937508103202385
132	0.25	24.309607156748346
133	0.25	17.827045248282122
134	0.25	17.50291715285881
135	0.25	14.585764294049008
136	0.25	26.902631920134837
137	0.25	14.261636198625697
138	0.25	17.50291715285881
139	0.25	14.909892389472319
140	0.25	16.854660962012186
141	0.25	11.992739530662517
142	0.25	12.316867626085829
143	0.25	16.530532866588874
144	0.25	11.020355244392583
145	0.25	11.344483339815895
146	0.25	9.723842862699339
147	0.25	10.372099053545961
148	0.25	7.779074290159471
149	0.25	9.723842862699339
150	0.25	7.779074290159471
151	0.25	9.399714767276027
152	0.25	7.779074290159471
153	0.25	9.399714767276027
154	0.25	7.454946194736159
155	0.5	42.13665240503047
156	0.5	41.16426811876053
157	0.5	38.24711525995073
158	0.5	38.24711525995073
159	0.5	42.13665240503047
160	0.5	48.29508621807338
161	0.5	35.32996240114093
162	0.5	30.46804096979126
163	0.5	42.46078050045378
164	0.5	31.764553351484505
165	0.5	33.06106573317775
166	0.5	30.792169065214573
167	0.5	34.357578114870996
168	0.5	24.95786334759497
169	0.5	30.792169065214573
170	0.5	42.13665240503047
171	0.5	33.70932192402437
172	0.5	34.68170621029431
173	0.5	27.22676001555815
174	0.5	20.095941916245298
175	0.5	28.523272397251393
176	0.5	21.716582393361854
177	0.5	31.116297160637885
178	0.5	23.0130947750551
179	0.5	16.530532866588874
180	0.5	17.827045248282122
181	0.5	17.178789057435498
182	0.5	29.171528588098017
183	0.5	16.530532866588874
184	0.5	17.50291715285881
185	0.5	40.51601192791391
186	0.5	46.0261895501102
187	0.5	48.29508621807338
188	0.5	42.46078050045378
189	0.5	42.13665240503047
190	0.5	47.646830027226756
191	0.5	33.70932192402437
192	0.5	46.99857383638014
193	0.5	35.00583430571762
194	0.5	38.24711525995073
195	0.5	33.38519382860106
196	0.5	28.19914430182808
197	0.5	32.412809542331125
198	0.5	27.550888110981457
199	0.5	35.00583430571762
200	0.5	39.21949954622067
201	0.5	33.06106573317775
202	0.5	36.950602878257484
203	0.5	39.21949954622067
204	0.5	28.847400492674705
205	0.5	22.364838584208478
206	0.5	19.447685725398678
207	0.5	29.495656683521325
208	0.5	24.633735252171657
209	0.5	46.99857383638014
210	0.5	48.61921431349669
211	0.5	43.43316478672371
212	0.5	36.62647478283417
213	0.5	41.812524309607156
214	0.5	35.97821859198755
215	0.5	39.867755737067284
216	0.5	36.950602878257484
217	0.5	37.274730973680796
218	0.5	31.116297160637885
219	0.5	39.867755737067284
220	0.5	37.59885906910411
221	0.5	33.06106573317775
222	0.5	45.70206145468689
223	0.5	35.00583430571762
224	0.5	45.70206145468689
225	0.5	28.523272397251393
226	0.5	39.54362764164398
227	0.5	37.59885906910411
228	0.5	48.29508621807338
229	0.5	38.571243355374044
230	0.5	32.412809542331125
231	0.5	30.14391287436795
232	0.5	26.578503824711525
233	1.0	62.880850512122386
234	1.0	68.39102813431867
235	1.0	53.805263840269674
236	1.0	52.83287955399974
237	1.0	55.42590431738623
238	1.0	47.646830027226756
239	1.0	58.01892908077272
240	1.0	45.05380526384027
241	1.0	33.38519382860106
242	1.0	52.83287955399974
243	1.0	53.15700764942305
244	1.0	47.97095812265007
245	1.0	43.1090366913004
246	1.0	44.08142097757033
247	1.0	40.191883832490596
248	1.0	49.59159859976663
249	1.0	36.950602878257484
250	1.0	37.92298716452742
251	1.0	35.97821859198755
252	1.0	34.033450019447685
253	1.0	49.91572669518994
254	1.0	37.59885906910411
255	1.0	30.792169065214573
256	1.0	44.405549072993644
257	1.0	41.16426811876053
258	1.0	43.1090366913004
259	1.0	32.73693763775444
260	1.0	44.08142097757033
261	1.0	36.62647478283417
262	1.0	50.888110981459874
263	1.0	46.0261895501102
264	1.0	54.4535200311163
265	1.0	42.46078050045378
266	1.0	41.812524309607156
267	1.0	52.50875145857643
268	1.0	40.84014002333722
269	1.0	43.1090366913004
270	1.0	41.16426811876053
271	1.0	39.21949954622067
272	1.0	39.867755737067284
273	1.0	36.30234668741086
274	1.0	45.05380526384027
275	1.0	35.654090496564244
276	1.0	28.847400492674705
277	1.0	30.14391287436795
278	1.0	35.97821859198755
279	1.0	41.812524309607156
280	1.0	32.08868144690781
281	1.0	32.73693763775444
282	1.0	39.54362764164398
283	1.0	20.744198107091922
284	1.0	18.15117334370543
285	1.0	17.50291715285881
286	2.0	61.584338130429146
287	2.0	52.50875145857643
288	2.0	57.046544794502786
289	2.0	48.94334240892
290	2.0	53.805263840269674
291	2.0	62.880850512122386
292	2.0	67.74277194347206
293	2.0	46.350317645533515
294	2.0	48.29508621807338
295	2.0	51.53636717230649
296	2.0	48.94334240892
297	2.0	36.950602878257484
298	2.0	61.90846622585246
299	2.0	34.357578114870996
300	2.0	34.68170621029431
301	2.0	32.412809542331125
302	2.0	28.523272397251393
303	2.0	35.97821859198755
304	2.0	27.550888110981457
305	2.0	62.556722416699074
306	2.0	58.01892908077272
307	2.0	51.21223907688318
308	2.0	46.99857383638014
309	2.0	47.322701931803444
310	2.0	45.05380526384027
311	2.0	52.184623363153115
312	2.0	54.129391935692986
313	2.0	43.75729288214702
314	2.0	43.43316478672371
315	2.0	36.30234668741086
316	2.0	48.61921431349669
317	2.0	33.70932192402437
318	2.0	40.84014002333722
319	2.0	46.0261895501102
320	2.0	31.440425256061193
321	2.0	35.00583430571762
322	2.0	25.60611953844159
323	2.0	27.550888110981457
324	2.0	55.75003241280954
325	2.0	54.4535200311163
326	2.0	44.729677168416956
327	2.0	68.06690003889537
328	2.0	51.53636717230649
329	2.0	51.21223907688318
330	2.0	51.53636717230649
331	2.0	51.21223907688318
332	2.0	50.888110981459874
333	2.0	37.274730973680796
334	2.0	42.78490859587709
335	2.0	42.46078050045378
336	2.0	27.87501620640477
337	2.0	49.91572669518994
338	2.0	35.00583430571762
339	2.0	38.24711525995073
340	2.0	23.337222870478413
341	2.0	27.550888110981457
342	4.0	72.28056527939842
343	4.0	72.60469337482172
344	4.0	63.52910670296901
345	4.0	68.39102813431867
346	4.0	49.91572669518994
347	4.0	60.61195384415921
348	4.0	52.50875145857643
349	4.0	48.94334240892
350	4.0	45.05380526384027
351	4.0	60.61195384415921
352	4.0	40.191883832490596
353	4.0	63.2049786075457
354	4.0	52.83287955399974
355	4.0	35.97821859198755
356	4.0	40.51601192791391
357	4.0	50.23985479061325
358	4.0	42.78490859587709
359	4.0	30.792169065214573
360	4.0	47.322701931803444
361	4.0	38.895371450797356
362	4.0	78.76312718786464
363	4.0	71.63230908855179
364	4.0	70.65992480228186
365	4.0	72.28056527939842
366	4.0	74.54946194736159
367	4.0	72.28056527939842
368	4.0	50.23985479061325
369	4.0	64.17736289381563
370	4.0	52.83287955399974
371	4.0	50.56398288603656
372	4.0	57.046544794502786
373	4.0	55.75003241280954
374	4.0	40.84014002333722
375	4.0	29.171528588098017
376	4.0	26.578503824711525
377	4.0	62.23259432127577
378	4.0	68.06690003889537
379	4.0	59.31544146246596
380	4.0	59.963697653312586
381	4.0	56.39828860365616
382	4.0	52.184623363153115
383	4.0	42.78490859587709
384	4.0	54.7776481265396
385	4.0	60.61195384415921
386	4.0	60.61195384415921
387	4.0	41.812524309607156
388	4.0	31.764553351484505
389	4.0	28.523272397251393
390	4.0	37.274730973680796
391	4.0	27.550888110981457
