# Supplementary material for: Co-transcriptional production of programmable RNA condensates and synthetic organelles
Source: Nat Nanotechnol. 2024 Jul 30;19(11):1665–73. doi: 10.1038/s41565-024-01726-x (PMC11567899; doi:10.1038/s41565-024-01726-x)
Supplement: Supplementary file 17 — Statistical source data for Fig. 2c,d. c, Mean of CLD, mean ± s.d. of mean replicates of CLD versus time. d, Radii of A/B condensates for different [A-T]/[B-T] template ratios. [file 41565_2024_1726_MOESM17_ESM.zip › Figure_2/Figure_2d_B.csv]

	Sample_Template_Ratio ([A-T]/[B-T])	r_B [um]
0	0.25	72.28056527939842
1	0.25	75.19771813820822
2	0.25	66.77038765720212
3	0.25	72.28056527939842
4	0.25	43.1090366913004
5	0.25	73.90120575651497
6	0.25	58.343057176196034
7	0.25	74.22533385193829
8	0.25	40.84014002333722
9	0.25	48.61921431349669
10	0.25	34.68170621029431
11	0.25	45.37793335926358
12	0.25	40.191883832490596
13	0.25	38.24711525995073
14	0.25	43.75729288214702
15	0.25	33.70932192402437
16	0.25	21.068326202515234
17	0.25	18.15117334370543
18	0.25	75.84597432905484
19	0.25	70.33579670685855
20	0.25	81.68028004667444
21	0.25	64.17736289381563
22	0.25	73.57707766109166
23	0.25	83.62504861921431
24	0.25	56.722416699079474
25	0.25	61.90846622585246
26	0.25	84.92156100090756
27	0.25	60.2878257487359
28	0.25	44.729677168416956
29	0.25	50.888110981459874
30	0.25	27.87501620640477
31	0.25	44.729677168416956
32	0.25	52.83287955399974
33	0.25	18.15117334370543
34	0.25	16.206404771165563
35	0.25	30.46804096979126
36	0.25	14.909892389472319
37	0.25	91.07999481395046
38	0.25	60.2878257487359
39	0.25	84.92156100090756
40	0.25	64.17736289381563
41	0.25	83.94917671463762
42	0.25	58.99131336704265
43	0.25	63.52910670296901
44	0.25	62.23259432127577
45	0.25	42.46078050045378
46	0.25	62.880850512122386
47	0.25	74.22533385193829
48	0.25	41.488396214183844
49	0.25	55.101776221962915
50	0.25	27.550888110981457
51	0.25	25.60611953844159
52	0.25	44.405549072993644
53	0.25	28.847400492674705
54	0.25	20.744198107091922
55	0.25	7.454946194736159
56	0.5	77.79074290159471
57	0.5	65.47387527550887
58	0.5	60.93608193958252
59	0.5	46.99857383638014
60	0.5	63.2049786075457
61	0.5	59.639569557889274
62	0.5	47.322701931803444
63	0.5	45.70206145468689
64	0.5	51.21223907688318
65	0.5	59.31544146246596
66	0.5	41.812524309607156
67	0.5	51.8604952677298
68	0.5	47.646830027226756
69	0.5	39.867755737067284
70	0.5	39.867755737067284
71	0.5	33.70932192402437
72	0.5	42.46078050045378
73	0.5	31.764553351484505
74	0.5	22.68896667963179
75	0.5	14.261636198625697
76	0.5	44.08142097757033
77	0.5	20.42007001166861
78	0.5	11.992739530662517
79	0.5	62.556722416699074
80	0.5	62.880850512122386
81	0.5	51.53636717230649
82	0.5	74.87359004278491
83	0.5	54.7776481265396
84	0.5	53.15700764942305
85	0.5	59.963697653312586
86	0.5	63.52910670296901
87	0.5	58.66718527161934
88	0.5	51.53636717230649
89	0.5	48.94334240892
90	0.5	50.888110981459874
91	0.5	47.97095812265007
92	0.5	41.488396214183844
93	0.5	35.97821859198755
94	0.5	56.722416699079474
95	0.5	37.92298716452742
96	0.5	26.254375729288213
97	0.5	64.82561908466225
98	0.5	61.584338130429146
99	0.5	65.14974718008557
100	0.5	60.2878257487359
101	0.5	47.322701931803444
102	0.5	61.260210035005834
103	0.5	68.39102813431867
104	0.5	51.53636717230649
105	0.5	53.15700764942305
106	0.5	53.48113574484636
107	0.5	41.16426811876053
108	0.5	46.67444574095683
109	0.5	51.53636717230649
110	0.5	46.99857383638014
111	0.5	35.00583430571762
112	0.5	46.350317645533515
113	0.5	55.75003241280954
114	0.5	40.191883832490596
115	0.5	24.309607156748346
116	1.0	62.556722416699074
117	1.0	59.31544146246596
118	1.0	62.880850512122386
119	1.0	62.880850512122386
120	1.0	59.963697653312586
121	1.0	59.963697653312586
122	1.0	54.4535200311163
123	1.0	41.812524309607156
124	1.0	54.4535200311163
125	1.0	44.08142097757033
126	1.0	39.21949954622067
127	1.0	42.78490859587709
128	1.0	37.274730973680796
129	1.0	31.116297160637885
130	1.0	23.985479061325034
131	1.0	39.54362764164398
132	1.0	61.260210035005834
133	1.0	54.7776481265396
134	1.0	50.23985479061325
135	1.0	58.66718527161934
136	1.0	45.37793335926358
137	1.0	49.91572669518994
138	1.0	38.895371450797356
139	1.0	48.61921431349669
140	1.0	47.97095812265007
141	1.0	36.30234668741086
142	1.0	39.867755737067284
143	1.0	55.42590431738623
144	1.0	36.62647478283417
145	1.0	39.54362764164398
146	1.0	29.171528588098017
147	1.0	44.729677168416956
148	1.0	31.116297160637885
149	1.0	33.38519382860106
150	1.0	45.05380526384027
151	1.0	38.24711525995073
152	1.0	36.30234668741086
153	1.0	44.405549072993644
154	1.0	34.033450019447685
155	1.0	11.020355244392583
156	1.0	7.130818099312848
157	1.0	59.31544146246596
158	1.0	67.09451575262544
159	1.0	49.91572669518994
160	1.0	59.963697653312586
161	1.0	49.267470504343315
162	1.0	50.23985479061325
163	1.0	50.56398288603656
164	1.0	41.488396214183844
165	1.0	53.48113574484636
166	1.0	48.61921431349669
167	1.0	39.21949954622067
168	1.0	40.84014002333722
169	1.0	37.274730973680796
170	1.0	38.571243355374044
171	1.0	45.37793335926358
172	1.0	36.62647478283417
173	1.0	33.70932192402437
174	1.0	35.32996240114093
175	1.0	36.62647478283417
176	1.0	31.116297160637885
177	1.0	37.274730973680796
178	1.0	23.985479061325034
179	1.0	27.87501620640477
180	1.0	11.020355244392583
181	1.0	9.075586671852715
182	2.0	47.97095812265007
183	2.0	45.05380526384027
184	2.0	35.00583430571762
185	2.0	41.812524309607156
186	2.0	36.950602878257484
187	2.0	37.92298716452742
188	2.0	32.73693763775444
189	2.0	37.274730973680796
190	2.0	46.350317645533515
191	2.0	35.97821859198755
192	2.0	34.357578114870996
193	2.0	25.9302476338649
194	2.0	30.792169065214573
195	2.0	40.84014002333722
196	2.0	31.764553351484505
197	2.0	29.495656683521325
198	2.0	28.19914430182808
199	2.0	36.62647478283417
200	2.0	25.9302476338649
201	2.0	20.095941916245298
202	2.0	24.309607156748346
203	2.0	26.254375729288213
204	2.0	29.171528588098017
205	2.0	21.068326202515234
206	2.0	15.23402048489563
207	2.0	35.00583430571762
208	2.0	26.902631920134837
209	2.0	30.792169065214573
210	2.0	24.95786334759497
211	2.0	23.661350965901722
212	2.0	19.77181382082199
213	2.0	27.87501620640477
214	2.0	24.633735252171657
215	2.0	9.723842862699339
216	2.0	7.454946194736159
217	2.0	45.05380526384027
218	2.0	41.16426811876053
219	2.0	47.322701931803444
220	2.0	38.24711525995073
221	2.0	40.51601192791391
222	2.0	38.24711525995073
223	2.0	25.60611953844159
224	2.0	38.24711525995073
225	2.0	35.97821859198755
226	2.0	32.412809542331125
227	2.0	30.46804096979126
228	2.0	34.033450019447685
229	2.0	35.97821859198755
230	2.0	32.73693763775444
231	2.0	31.440425256061193
232	2.0	29.171528588098017
233	2.0	32.08868144690781
234	2.0	29.819784778944637
235	2.0	42.78490859587709
236	2.0	27.550888110981457
237	2.0	27.22676001555815
238	2.0	27.550888110981457
239	2.0	30.14391287436795
240	2.0	22.364838584208478
241	2.0	14.585764294049008
242	2.0	21.068326202515234
243	2.0	40.51601192791391
244	2.0	33.38519382860106
245	2.0	37.59885906910411
246	2.0	33.06106573317775
247	2.0	8.751458576429405
248	2.0	8.103202385582781
249	2.0	46.99857383638014
250	2.0	42.13665240503047
251	2.0	38.571243355374044
252	2.0	34.033450019447685
253	2.0	40.84014002333722
254	2.0	34.033450019447685
255	2.0	31.116297160637885
256	2.0	38.571243355374044
257	2.0	46.99857383638014
258	2.0	42.78490859587709
259	2.0	38.24711525995073
260	2.0	34.033450019447685
261	2.0	29.495656683521325
262	2.0	26.578503824711525
263	2.0	24.633735252171657
264	2.0	24.95786334759497
265	2.0	33.06106573317775
266	2.0	31.116297160637885
267	2.0	28.847400492674705
268	2.0	35.00583430571762
269	2.0	37.92298716452742
270	2.0	34.68170621029431
271	2.0	24.95786334759497
272	2.0	21.068326202515234
273	2.0	20.744198107091922
274	2.0	26.254375729288213
275	2.0	17.827045248282122
276	2.0	13.937508103202385
277	2.0	12.64099572150914
278	2.0	9.723842862699339
279	2.0	9.075586671852715
280	2.0	7.130818099312848
281	4.0	41.812524309607156
282	4.0	39.867755737067284
283	4.0	32.412809542331125
284	4.0	38.24711525995073
285	4.0	39.867755737067284
286	4.0	30.46804096979126
287	4.0	37.274730973680796
288	4.0	34.357578114870996
289	4.0	30.14391287436795
290	4.0	26.902631920134837
291	4.0	23.661350965901722
292	4.0	27.22676001555815
293	4.0	26.578503824711525
294	4.0	33.38519382860106
295	4.0	28.19914430182808
296	4.0	30.46804096979126
297	4.0	27.550888110981457
298	4.0	20.744198107091922
299	4.0	28.19914430182808
300	4.0	25.28199144301828
301	4.0	27.22676001555815
302	4.0	20.744198107091922
303	4.0	31.440425256061193
304	4.0	21.068326202515234
305	4.0	31.440425256061193
306	4.0	20.744198107091922
307	4.0	23.661350965901722
308	4.0	16.206404771165563
309	4.0	25.60611953844159
310	4.0	31.116297160637885
311	4.0	21.392454297938546
312	4.0	33.70932192402437
313	4.0	16.530532866588874
314	4.0	13.613380007779075
315	4.0	12.316867626085829
316	4.0	11.992739530662517
317	4.0	17.178789057435498
318	4.0	11.668611435239207
319	4.0	10.047970958122649
320	4.0	11.992739530662517
321	4.0	15.558148580318942
322	4.0	10.696227148969273
323	4.0	7.454946194736159
324	4.0	8.103202385582781
325	4.0	34.033450019447685
326	4.0	30.792169065214573
327	4.0	37.59885906910411
328	4.0	32.73693763775444
329	4.0	31.764553351484505
330	4.0	37.59885906910411
331	4.0	26.254375729288213
332	4.0	33.70932192402437
333	4.0	40.191883832490596
334	4.0	34.357578114870996
335	4.0	38.24711525995073
336	4.0	35.00583430571762
337	4.0	25.60611953844159
338	4.0	33.06106573317775
339	4.0	31.116297160637885
340	4.0	27.87501620640477
341	4.0	21.392454297938546
342	4.0	33.38519382860106
343	4.0	25.60611953844159
344	4.0	33.06106573317775
345	4.0	35.32996240114093
346	4.0	23.985479061325034
347	4.0	24.633735252171657
348	4.0	28.19914430182808
349	4.0	25.60611953844159
350	4.0	18.15117334370543
351	4.0	17.827045248282122
352	4.0	36.950602878257484
353	4.0	28.847400492674705
354	4.0	18.15117334370543
355	4.0	17.827045248282122
356	4.0	21.392454297938546
357	4.0	27.550888110981457
358	4.0	15.882276675742252
359	4.0	14.261636198625697
360	4.0	13.289251912355763
361	4.0	11.992739530662517
362	4.0	13.289251912355763
363	4.0	13.613380007779075
364	4.0	8.751458576429405
365	4.0	9.075586671852715
366	4.0	9.723842862699339
367	4.0	9.075586671852715
368	4.0	8.751458576429405
369	4.0	37.274730973680796
370	4.0	34.68170621029431
371	4.0	40.51601192791391
372	4.0	36.30234668741086
373	4.0	29.819784778944637
374	4.0	30.792169065214573
375	4.0	27.87501620640477
376	4.0	27.550888110981457
377	4.0	34.033450019447685
378	4.0	39.21949954622067
379	4.0	39.867755737067284
380	4.0	30.46804096979126
381	4.0	32.412809542331125
382	4.0	32.08868144690781
383	4.0	29.171528588098017
384	4.0	27.550888110981457
385	4.0	24.633735252171657
386	4.0	30.792169065214573
387	4.0	21.068326202515234
388	4.0	23.0130947750551
389	4.0	23.337222870478413
390	4.0	27.87501620640477
391	4.0	23.0130947750551
392	4.0	21.392454297938546
393	4.0	17.827045248282122
394	4.0	15.558148580318942
395	4.0	25.9302476338649
396	4.0	20.744198107091922
397	4.0	17.178789057435498
398	4.0	16.530532866588874
399	4.0	17.827045248282122
400	4.0	16.854660962012186
401	4.0	16.206404771165563
402	4.0	14.261636198625697
403	4.0	13.613380007779075
404	4.0	12.64099572150914
405	4.0	14.261636198625697
406	4.0	15.23402048489563
407	4.0	11.344483339815895
408	4.0	11.344483339815895
409	4.0	12.64099572150914
410	4.0	7.779074290159471
411	4.0	8.751458576429405
