# Supplementary material for: Co-transcriptional production of programmable RNA condensates and synthetic organelles
Source: Nat Nanotechnol. 2024 Jul 30;19(11):1665–73. doi: 10.1038/s41565-024-01726-x (PMC11567899; doi:10.1038/s41565-024-01726-x)
Supplement: Supplementary file 17 — Statistical source data for Fig. 2c,d. c, Mean of CLD, mean ± s.d. of mean replicates of CLD versus time. d, Radii of A/B condensates for different [A-T]/[B-T] template ratios. [file 41565_2024_1726_MOESM17_ESM.zip › Figure_2/Figure_2c_controls.csv]

	Time [min]	A & B_bar, A - Mean	A & B_bar, A - Standard Deviation	A_bar & B, B - Mean	A_bar & B, B - Standard Deviation
0	0	2.27133511	0.15994058	2.84075758	0.13591912
1	15	4.48741684	0.31580611	5.16384521	0.28418875
2	30	7.45176509	0.35321633	7.15249197	0.30899843
3	45	9.72570339	0.22205727	8.90470499	0.47019282
4	60	11.63489622	0.46818787	9.96932588	0.69857354
5	75	13.38336679	0.96641739	11.25963932	0.37167585
6	90	15.4406355	1.33121826	12.99352142	0.45482029
7	105	15.80119267	0.47745267	14.31267545	0.3713334
8	120	16.85295088	0.26817989	15.81639283	0.39757805
9	135	18.65962512	1.05947952	17.0765989	0.63193427
10	150	19.41349208	0.61638467	18.13474195	0.60242229
11	165	20.06415274	0.43149023	18.79327971	0.64687602
12	180	21.07492558	0.60624981	19.36635415	0.74946995
13	195	21.81896003	0.34815267	19.94716432	0.66810904
14	210	22.42190859	0.29307793	20.60903484	1.13622652
15	225	22.63447616	0.77807076	21.24146131	0.86854252
16	240	22.87577179	0.91752497	21.64596609	0.95695755
17	255	23.13985645	0.87300951	22.45651515	0.36581206
18	270	23.08466198	0.83753826	22.52003048	0.90676903
19	285	22.96193158	0.39350177	23.18627438	0.26087575
20	300	22.82608034	0.32466507	23.05410674	0.87647949
21	315	22.90286034	0.21827289	23.16117164	1.04685726
22	330	23.02785583	0.25221388	23.55107913	1.0119689
23	345	23.22309739	0.29696965	23.53571764	0.99688457
24	360	23.41759352	0.33812189	23.94078924	1.05973487
25	375	23.45563503	0.34739204	24.28667095	1.16408842
26	390	23.50818358	0.34637778	24.49956463	1.09012963
27	405	23.72260268	0.51725309	24.78681575	1.1107129
28	420	23.81998671	0.35840035	25.08864026	1.0359619
29	435	23.80240898	0.10013591	25.11623468	0.63114036
30	450	23.79751953	0.12734751	25.10461743	0.71590316
31	465	23.80357804	0.17474888	25.08778198	0.64896139
32	480	23.84082474	0.14926216	25.17135224	0.51154968
33	495	23.90648003	0.1184809	25.28911879	0.47888665
34	510	23.99891819	0.15232449	25.45070377	0.40742785
35	525	24.10873654	0.17962489	25.55840559	0.39636368
36	540	24.11902456	0.19442445	25.62361421	0.43084239
37	555	24.12670832	0.22192219	25.68704215	0.48381432
38	570	24.18050636	0.22414088	25.74909036	0.53591077
39	585	24.22089082	0.23039779	25.79939398	0.5645908
40	600	24.21935702	0.25040874	25.84090448	0.57687027
41	630	24.23508485	0.36160341	25.89929281	0.55760056
42	660	24.39517559	0.30947992	25.89872062	0.64283191
43	690	24.5632103	0.23780094	25.82413942	0.76744966
44	720	24.60386733	0.27506026	25.85351856	0.63790189
45	750	24.78614681	0.42543454	25.85014965	0.54152209
46	780	24.96673043	0.21835402	25.84495711	0.50117221
47	810	25.01452577	0.32193987	25.94205892	0.54607623
48	840	25.13266848	0.51251967	25.99763869	0.54473381
49	870	25.29874086	0.6199279	26.04703248	0.54060467
50	900	25.54235282	0.4905678	26.14478715	0.58384482
51	930	25.7156493	0.40666151	26.28672666	0.62795071
52	960	25.97752729	0.53075539	26.33435341	0.72316577
53	990	26.11272372	0.60495295	26.46792402	0.80310366
54	1020	26.06241134	0.59195802	26.40317449	0.87414605
55	1050	26.17772082	0.68660228	26.43472941	0.95620527
56	1080	26.19304827	0.76572964	26.53933154	1.04106631
57	1110	26.22769737	0.80684835	26.71020124	1.13892515
58	1140	26.29230923	0.90608505	26.74975931	1.07289581
59	1170	26.25733045	0.99311474	26.87304696	1.14550139
60	1200	26.30315657	1.05008012	27.11072802	0.86941682
61	1230	26.36719847	1.09799967	27.15374307	0.85743875
62	1260	26.30201152	1.08985418	27.04460478	1.1132778
63	1290	26.31284182	1.04212192	26.99553904	0.9966009
64	1320	26.15402629	1.07605821	27.02470665	0.68541013
65	1350	26.22328481	1.25411252	27.02106366	0.93919109
66	1380	26.38975637	1.26747985	27.18548509	0.88069723
67	1410	26.19125942	1.20094326	27.11263848	1.02611733
68	1440	26.47932872	1.19759806	27.20740994	1.02794335
69	1470	26.43672394	1.14144991	27.39331499	0.82623417
70	1500	26.29770335	1.21819261	27.35435528	0.72002678
71	1530	26.24657523	1.08926758	27.26535487	0.83496101
72	1560	26.30978016	1.0119294	27.10751688	0.9122797
73	1590	26.36502654	1.09722138	27.37587137	0.77135471
74	1620	26.37950822	1.12796675	27.2908434	0.66409155
75	1650	26.41817072	1.22117517	27.37038871	0.74389118
76	1680	26.45656615	1.21190445	27.25967689	0.92516348
77	1710	26.51853703	1.15251139	27.11296911	0.86583702
78	1740	26.79416131	1.18445754	27.38709445	0.78899926
79	1770	26.76630099	1.25395049	27.22849333	0.97776606
80	1800	26.64407881	1.28059814	27.44830963	1.01250565
81	1830	26.48449436	1.27953311	27.30196628	1.06633517
82	1860	26.42878412	1.20388388	27.49749552	0.85289544
83	1890	26.52482933	1.16024358	27.33298262	1.11180476
84	1920	26.43287539	1.19804412	27.32442674	1.09108835
85	1950	26.61732225	1.18029496	27.34939293	0.9488909
86	1980	26.43618253	1.28191596	27.49055199	0.74497154
87	2010	26.49366172	1.21099576	27.48631652	0.77022602
88	2040	26.5504251	1.16483583	27.42841284	1.05763817
89	2070	26.53956218	1.23727645	27.53350773	0.70897766
90	2100	26.54750334	1.28916232	27.52744147	0.65203786
91	2130	26.61555719	1.33353949	27.45555767	0.75541329
92	2160	26.43011691	1.22583711	27.43472307	0.84484665
93	2190	26.63447826	1.2168142	27.41838107	0.82457085
94	2220	26.55064683	1.33505494	27.32558332	1.02904082
95	2250	26.59160293	1.18979672	27.35406948	0.89458522
96	2280	26.69432078	1.11612592	27.42146511	0.84249344
97	2310	26.73361046	1.1361107	27.37640844	0.83915573
98	2340	26.70295494	1.15240772	27.37252133	0.84700419
99	2370	26.77264922	1.05547427	27.3553016	0.98471603
100	2400	26.76343167	1.08098008	27.31207756	0.94215284
101	2430	26.64173288	1.11548389	27.51205425	0.87106634
102	2460	26.79327707	1.06472002	27.3974687	0.92683559
103	2490	26.74682486	1.17485961	27.41634744	0.87757931
104	2520	26.71725263	1.17480448	27.38392884	0.93578951
105	2550	26.78852086	1.17369641	27.45562605	1.02032644
106	2580	26.99203869	1.10872737	27.45287278	1.05790545
107	2610	26.95036997	1.23269113	27.37097663	0.947653
108	2640	26.91830232	1.23050531	27.58470715	0.8717144
109	2670	26.97663177	1.26731568	27.55977723	0.81273318
110	2700	27.09692779	1.22649255	27.63215485	0.8095773
111	2730	27.06179674	1.20141159	27.66841645	0.86202061
112	2760	27.18935568	1.27077226	27.70229275	0.94053978
113	2790	27.10685563	1.35141435	27.58501811	0.90635552
114	2820	27.1587053	1.31311109	27.62554362	0.99698903
115	2850	27.21021342	1.40405903	27.7300469	0.76878538
116	2880	27.16770093	1.29908535	27.65932663	0.70132283
117	2910	27.25293303	1.26070958	27.56213199	0.86567575
