# Supplementary material for: Co-transcriptional production of programmable RNA condensates and synthetic organelles
Source: Nat Nanotechnol. 2024 Jul 30;19(11):1665–73. doi: 10.1038/s41565-024-01726-x (PMC11567899; doi:10.1038/s41565-024-01726-x)
Supplement: Supplementary file 17 — Statistical source data for Fig. 2c,d. c, Mean of CLD, mean ± s.d. of mean replicates of CLD versus time. d, Radii of A/B condensates for different [A-T]/[B-T] template ratios. [file 41565_2024_1726_MOESM17_ESM.zip › Figure_2/Figure_2c_sticky.csv]

	Time [min]	[A-T]/[B-T] = 0.25, A - Mean	[A-T]/[B-T] = 0.25, A - Standard Deviation	[A-T]/[B-T] = 0.25, B - Mean	[A-T]/[B-T] = 0.25, B - Standard Deviation	[A-T]/[B-T] = 0.50, A - Mean	[A-T]/[B-T] = 0.50, A - Standard Deviation	[A-T]/[B-T] = 0.50, B - Mean	[A-T]/[B-T] = 0.50, B - Standard Deviation	[A-T]/[B-T] = 1, A - Mean	[A-T]/[B-T] = 1, A - Standard Deviation	[A-T]/[B-T] = 1, B - Mean	[A-T]/[B-T] = 1, B - Standard Deviation	[A-T]/[B-T] = 2, A - Mean	[A-T]/[B-T] = 2, A - Standard Deviation	[A-T]/[B-T] = 2, B - Mean	[A-T]/[B-T] = 2, B - Standard Deviation	[A-T]/[B-T] = 4, A - Mean	[A-T]/[B-T] = 4, A - Standard Deviation	[A-T]/[B-T] = 4, B - Mean	[A-T]/[B-T] = 4, B - Standard Deviation
0	0.0	0.0	0.0	4.67592451	0.69509631	0.50409673	0.10104378	3.57226251	0.22236697	0.0	0.0	2.77367235	0.02466201	2.12974051	0.16920847	2.21462689	0.11175545	3.26336368	0.07577544	1.9245537	0.04269574
1	15.0	0.0	0.0	10.92027868	1.97058243	1.61405942	0.03491995	6.7530045	0.41791491	2.3943141	0.02339465	4.59858026	0.09682424	3.83866721	0.1236068	3.68495669	0.13800528	6.19190236	0.08944699	3.36214791	0.0430936
2	30.0	0.0	0.0	16.58744267	2.16871851	3.26206964	0.12838977	10.36804464	0.8130844	4.17274525	0.13761862	7.08564573	0.27210258	6.14260589	0.16326079	5.38451302	0.18519654	9.98793258	0.42699875	5.0174748	0.12611949
3	45.0	3.06733577	0.23373253	20.58786146	1.70227133	5.28157016	0.07181837	13.80404767	0.9343623	6.57811222	0.35855344	9.52226514	0.36555725	8.62662844	0.39175453	7.05067448	0.29225361	13.22030961	0.85630658	6.54921935	0.26317624
4	60.0	4.56223006	0.28947988	24.22591234	0.87832171	7.44370663	0.2031036	15.86765572	0.97502667	9.17825744	0.61975292	11.38016682	0.54533916	10.38509629	0.35836773	8.11833524	0.5212248	15.90835515	1.10712056	7.58186337	0.25759333
5	75.0	6.39310338	0.44175116	28.56246011	1.22757762	9.30397752	0.40643383	17.01622408	0.8403462	10.84237838	0.76082733	12.52077763	0.7110421	10.91105127	0.31064626	9.01947612	0.67382653	16.86361989	0.87826862	8.70993625	0.31161662
6	90.0	8.06146432	0.41105979	30.21545261	0.9808455	10.56173711	0.39005804	17.57078296	0.82923077	11.94536887	0.71079131	13.24096631	0.91965828	11.87531389	0.33587127	9.84576969	0.7234283	17.17002793	0.80879858	9.72442043	0.33943251
7	105.0	9.25892412	0.20292089	31.61854514	1.43023405	11.88230873	0.45328183	18.03338252	0.75091468	13.17284885	0.8193649	13.89777988	0.84345272	13.13579749	0.44865865	10.54140119	0.82634499	17.50353875	0.78429596	10.6032363	0.26933667
8	120.0	10.21790085	0.1673686	33.11436402	1.48132178	12.62690858	0.60016267	18.41667387	0.61583894	14.11955396	1.13228554	14.49077297	0.82760741	14.19594592	0.39257016	10.9081497	0.98466412	18.62492175	0.90018205	11.34824272	0.17288105
9	135.0	10.99128753	0.22623069	33.9737022	1.81228094	13.66169041	0.71107183	18.82752074	0.53641532	15.38921931	1.3475826	14.88099699	0.88995535	15.00900472	0.60910668	11.14914505	0.59400713	19.69663181	0.96415953	11.87078074	0.19668915
10	150.0	11.57060052	0.26852731	34.18841072	1.49028399	14.60291491	0.66760357	19.25132295	0.51094168	16.38917692	1.26691542	15.59462178	0.7570043	15.95609163	0.45506843	12.02835328	0.26966505	20.61029592	0.9663148	12.19359649	0.42969171
11	165.0	12.02701856	0.32048898	34.60456137	1.28381804	15.35384813	0.66531013	20.12222908	0.49445249	17.15499763	1.21234032	16.38363965	0.80295503	16.76032207	0.30936661	12.52647064	0.28788516	21.64164602	1.22025201	12.5402513	0.48339917
12	180.0	12.48167333	0.32702042	35.25625398	1.1829474	15.94372256	0.59964908	20.92083557	0.46098511	17.802248	1.04440907	16.96549262	0.62273772	17.43877332	0.12924525	13.02392684	0.2710504	22.17175443	1.31436141	12.84007291	0.50269235
13	195.0	12.90608718	0.27848492	35.60037152	0.9836571	16.34596772	0.59892313	21.49553459	0.44660371	18.22160094	0.88190992	17.34785231	0.40945057	17.91527964	0.20568463	13.48407401	0.23864221	22.64345045	1.34716603	13.03402034	0.56474718
14	210.0	13.29636653	0.19236272	35.91207944	0.73209808	16.68575889	0.70927505	21.9147432	0.56814632	18.59464979	0.6464079	18.19346772	0.52718289	18.34560295	0.32729243	13.85123981	0.24277272	23.01840745	1.29855133	13.23301971	0.56006545
15	225.0	13.63259745	0.09984263	36.10118405	0.72511914	16.93606126	0.7785081	22.42690065	0.75536507	18.86568263	0.42210811	18.45110841	0.44829866	18.71319312	0.36076602	14.14484925	0.29992719	23.39430005	1.28082706	13.43617442	0.49663236
16	240.0	13.97847571	0.06494113	36.22746161	0.70285946	17.17988476	0.82649134	22.95166075	0.81568874	19.0877346	0.40178525	18.63000863	0.56131251	19.14463906	0.41585941	14.40458523	0.37188478	23.77234476	1.33796778	13.53226776	0.42915837
17	255.0	14.32700692	0.11248076	36.36878529	0.66976675	17.34078805	0.74163914	23.41583267	0.82500617	19.19936753	0.43010463	18.86500885	0.73999311	19.64870159	0.55480911	14.6772697	0.44693748	24.19986867	1.34410789	13.60460696	0.37041991
18	270.0	14.67267129	0.14469732	36.59478022	0.65966243	17.50410678	0.60907031	23.86855061	0.76377347	19.31836855	0.52449629	19.1039903	0.81188685	20.03064185	0.68842903	14.94285175	0.45466146	24.72415011	1.19706723	13.7401714	0.36060687
19	285.0	14.95477792	0.15364358	36.82077515	0.75876444	17.73557482	0.58452064	24.30429967	0.68379509	19.49175097	0.61192324	19.47514764	0.84358823	20.38556527	0.77567529	15.15601518	0.45985298	25.30889454	0.59013015	13.88520831	0.35205827
20	300.0	15.21114672	0.13921098	37.24178052	0.67205602	17.97290458	0.6142597	24.73471705	0.69269196	19.6651334	0.6435357	19.85868329	0.91316449	20.64499907	0.74470929	15.36339193	0.46131602	25.82907661	0.29338829	14.07146051	0.3061266
21	315.0	15.43940176	0.17612232	37.68853165	0.62931332	18.27994736	0.70071272	25.16133735	0.7727699	19.79933819	0.6464155	20.23211271	0.89911997	20.90713603	0.71751992	15.55467684	0.47867378	26.091912	0.31402914	14.26563946	0.26925873
22	330.0	15.67485368	0.22885639	38.05421866	0.64455644	18.59923928	0.80841622	25.58893992	0.81349032	19.9325184	0.62338502	20.60955931	0.8300164	21.18949529	0.77534274	15.75966398	0.50139672	26.35932913	0.51107538	14.50144687	0.30762494
23	345.0	15.92111378	0.29181818	38.41349277	0.58736343	18.95361241	0.9050763	26.01687153	0.86627606	20.12456936	0.58395009	20.99353938	0.73644008	21.46602781	0.80196914	15.98943747	0.50182806	26.76797702	0.63610442	14.73348803	0.32506801
24	360.0	16.04003413	0.36993263	38.85054588	0.504042	19.32359641	0.97799153	26.55689589	0.95904461	20.33461111	0.51023024	21.32909036	0.63062516	21.70575179	0.73144975	16.21269706	0.4937831	27.19607003	0.66714564	14.95955477	0.30846847
25	375.0	16.11392734	0.41362525	39.30985699	0.55265933	19.70721951	1.12740165	27.12916739	0.98543005	20.70409754	0.54989962	21.63610419	0.45475905	21.96097546	0.6599371	16.4296526	0.47018338	27.74713985	0.60593153	15.04659205	0.33702496
26	390.0	16.25707143	0.49534626	40.06396761	0.53540042	19.92179603	1.17747005	27.7491	0.9641889	21.14607407	0.56603103	21.89572949	0.26260685	22.42362554	0.63162591	16.63016775	0.43631341	28.40343117	0.73452517	15.04780321	0.366868
27	405.0	16.42753463	0.61802976	40.74879842	0.53396729	20.11072441	1.16293212	28.29783571	0.89376848	21.61474266	0.59286907	22.13883916	0.15546313	22.84719633	0.630531	16.82188216	0.4346039	29.07621308	0.90936009	15.14324478	0.35117192
28	420.0	16.69194541	0.67485406	41.32187715	0.5557462	20.37396845	1.15146427	28.85737789	0.82384294	22.13355366	0.52554242	22.4410131	0.13921637	23.22413073	0.7182479	17.0885936	0.42654739	29.55838374	1.05592597	15.27847932	0.34504477
29	435.0	16.99887461	0.76666723	41.85542869	0.62947727	20.65190457	1.08840784	29.51184709	0.67343969	22.69674898	0.38834317	22.76401259	0.14924058	23.52672937	0.76602842	17.37421911	0.354708	30.00867089	1.17902953	15.43716499	0.27703686
30	450.0	17.34322286	0.90139533	42.38871173	0.89406324	20.97981358	0.98339314	30.118897	0.61183569	23.11005799	0.32562815	23.21595287	0.19570519	23.79659144	0.83376043	17.45900046	0.31661705	30.42762969	1.16849415	15.6017056	0.20990225
31	465.0	17.67280311	0.95891044	43.63769497	1.2483751	21.30075722	0.86082061	30.71338849	0.60699205	23.51975382	0.35003643	23.68070491	0.26077262	24.07225531	0.83087388	17.55134115	0.31450876	30.76287059	1.09929555	15.79725233	0.1931087
32	480.0	18.02665792	0.92555517	44.55876157	1.25125097	21.58163279	0.74958221	31.31133862	0.73485755	23.92358157	0.39319887	24.12684076	0.36143179	24.35041408	0.76459678	17.74421035	0.3027861	31.04722904	0.94354692	15.99218103	0.18982992
33	495.0	18.39846709	0.84774977	45.51680727	1.16278899	21.93225429	0.64121971	32.11488835	0.8882948	24.49550427	0.58952994	24.62068107	0.54386026	24.84788298	0.78137462	17.94966988	0.28537498	31.30726852	0.74583025	16.16549002	0.14492388
34	510.0	18.66026454	0.64984471	46.71283623	1.01174745	22.43346512	0.7318686	32.97597761	0.93359427	25.15403518	1.11611522	25.11765595	0.56186996	25.40174066	0.79942706	18.22047018	0.24072766	31.5411059	0.50756587	16.33897945	0.10106028
35	525.0	18.932636	0.57558723	47.90453535	1.12727788	22.87568027	0.91333345	33.91921081	1.02012377	25.78892915	1.13589534	25.48073089	0.590503	25.89873525	0.96949279	18.49814742	0.22769149	31.84878776	0.39650998	16.5129793	0.09558111
36	540.0	19.2196762	0.68902456	49.15489368	1.50482537	23.32038595	1.13674699	34.99790744	1.13442742	26.21170066	1.02789081	25.90133829	0.60844958	26.27796676	1.01318385	18.78668387	0.2247192	32.42133993	0.28069993	16.69719602	0.1381793
37	555.0	19.51616469	0.5995691	50.56965354	1.98911017	23.79501345	1.31121864	36.14375973	1.29628174	26.66296204	0.85774656	26.42152911	0.61151196	26.63020144	0.86179617	19.10406314	0.23137016	33.45892826	0.87347156	16.89617296	0.23992295
38	570.0	19.80914679	0.52785388	52.18116829	2.27276653	24.39114593	1.43143314	37.47423167	1.56499502	27.14727311	0.65530407	26.89020376	0.62251277	27.41408545	0.3194833	19.43735844	0.24007606	34.04144708	1.1170906	17.13443277	0.28307797
39	585.0	20.0853534	0.5334423	53.85388977	2.6161675	25.19160367	1.3414749	38.84881278	1.63343939	27.98494228	0.65632628	27.41854643	0.62856905	27.86733477	0.17900335	19.63777168	0.25726504	34.49943078	1.08618273	17.39888675	0.31902531
40	600.0	20.27385064	0.51374851	55.44841594	2.95854325	25.98847469	1.03182362	40.13812208	1.63226712	28.90093245	0.84697962	28.13423774	0.64254342	28.23794597	0.21522516	19.83662471	0.28397767	35.75245879	1.51185485	17.59044599	0.33270664
41	630.0	20.57435128	0.38055905	57.44774244	3.06102871	26.93552832	0.95309263	42.12320887	2.01471939	30.45458516	0.52398098	29.27059702	0.60350506	28.54767527	0.24581942	20.23382608	0.35130691	36.83442649	1.58380338	17.9631145	0.29987438
42	660.0	21.12938642	0.29787162	59.9234435	3.09962846	28.80669774	0.53195532	44.78557216	1.46100767	32.24943159	0.48999704	31.58668895	0.30399308	29.4442528	0.40339401	20.60946796	0.33394493	38.37552209	0.80228069	18.47576461	0.31261945
43	690.0	22.09790113	0.17679332	61.93241599	3.01757573	30.79846902	0.58472303	47.58399433	1.92402282	34.15359466	0.67338275	33.71287074	0.58398788	30.54849858	0.65065631	20.9979979	0.23755769	39.77934618	0.44007385	19.20513018	0.30212147
44	720.0	22.96877728	0.34515353	63.933554	3.05060804	32.47991967	0.20295159	49.82821293	2.07530343	36.25003972	1.08122396	35.23462224	0.6786497	31.61634806	0.6675676	21.97350793	0.26996091	42.04897861	1.19103339	20.26572747	0.53978931
45	750.0	23.63317071	0.63716672	65.77847796	2.73503703	33.65709739	0.48276278	51.75785783	2.49406001	37.8527566	0.61139693	37.87764939	0.98053894	33.82016879	0.73854981	23.36775603	0.45216637	44.8419146	1.58573909	21.28617345	0.65435664
46	780.0	24.43553757	0.66918293	68.00944134	2.7467275	34.7026699	0.99778593	53.88811727	3.10687627	38.87013546	0.85186522	40.05207137	0.37802937	35.66320295	0.63655048	24.49438855	0.53540548	47.17393334	1.3831116	23.04025102	0.77735601
47	810.0	25.00560769	0.31580998	69.90606453	2.90748549	35.3622499	1.55596047	56.37449071	3.28939795	40.28782065	0.5748148	41.4277586	0.54256052	37.97978903	1.01131795	25.80247881	0.39578859	49.28711964	0.9574541	24.41462244	0.96216555
48	840.0	25.70963445	0.41901397	71.3810847	2.90273894	36.44145851	2.05743439	58.70802761	3.4819702	41.77923707	0.46363532	42.85173691	0.54194575	39.81992102	1.39982397	27.23212623	0.34083202	51.84934123	0.37853766	25.59492562	0.45692876
49	870.0	26.118937	0.47613243	72.68074271	2.91987015	37.94835279	1.9819496	60.69243778	3.52344561	42.55283776	0.46867055	44.47495043	0.51145324	41.47535734	1.27750357	28.31376869	0.25929668	53.9005453	0.27706457	26.57249132	0.18140257
50	900.0	26.52481338	0.60496564	74.06582564	3.05778702	39.21916069	1.76532582	62.38064434	3.1583829	43.54762008	0.70954476	45.80017801	0.20293828	43.47083999	1.13153873	29.56249	0.45360374	55.7509288	0.72018761	27.61770169	0.43383723
51	930.0	27.04681744	0.87462149	74.91814881	2.75340773	40.26526253	1.38216783	63.45093158	2.80438925	44.89484595	0.7560447	46.82688196	0.31213136	45.33556726	1.89213593	30.54412178	0.63154571	57.24303296	0.65892599	28.56586012	0.42823933
52	960.0	27.65531781	0.85648183	75.85255713	2.29134151	41.26011083	1.10693085	64.2519424	2.35685196	46.14492059	0.53080219	47.77312222	0.55695904	46.74877709	2.18858322	31.76343554	0.39037835	59.11519556	0.45080715	29.34974489	0.47072461
53	990.0	27.73433286	0.91131976	76.45601631	1.87193416	41.98753434	0.93364838	64.87710306	1.93936837	47.14707261	0.38603573	48.36862849	1.13924009	47.91179025	2.25037589	33.2346478	0.36147048	60.70376991	0.55707531	29.73331385	0.5001126
54	1020.0	28.07621817	0.92499811	76.83045748	1.60197596	42.64920552	0.78073967	65.60698191	1.69653555	48.01929868	0.41883721	48.92774327	1.70290717	48.94164042	2.24596971	34.12633989	0.33833271	62.468631	0.17148505	30.0333659	0.50838962
55	1050.0	28.25931022	1.0052057	77.24448122	1.2283778	43.52393083	0.65401989	66.46296485	1.79299398	48.71318897	0.51236095	49.74798275	2.1732117	49.85600126	2.44515459	35.318067	0.3866417	64.29608109	0.42759599	30.27596375	0.52313422
56	1080.0	28.40153498	1.12850686	77.69155372	0.93548267	44.3145037	0.79551692	67.02538801	1.83325014	49.22154312	0.81748421	50.52068525	2.29850974	50.84351873	2.71759216	36.68073783	0.36255344	65.78830156	0.73503614	31.20397915	0.77116881
57	1110.0	28.54604025	1.20230971	78.073605	0.88967086	45.1000108	1.09717062	67.6664175	2.29686781	49.75555926	1.03815243	51.16750268	2.251719	51.90961099	2.71228434	37.94091012	0.43652637	66.97084996	0.83404918	32.13333055	0.9744646
58	1140.0	28.62708202	1.26946019	78.16195769	0.89997951	46.14157183	1.92563336	68.50886694	2.69963583	50.42159793	0.91781536	51.97626512	1.79108578	53.10559822	2.5405296	39.23944974	0.42354763	67.91914153	1.18649369	32.8724766	1.03152417
59	1170.0	28.65559868	1.23259371	78.19493016	0.83892516	46.952502	2.59748396	69.31852144	2.70097389	51.16723203	0.50100641	52.91553153	1.58039886	54.1081783	2.13638905	40.35681724	0.63899962	68.56892617	1.2443731	33.93141592	1.08827196
60	1200.0	28.7624908	1.32618819	78.19974439	0.90708303	47.71423823	3.06417898	69.72340458	2.72475641	51.67041048	0.31403489	53.83148349	1.2931527	55.00459116	1.69897208	41.37602111	1.06955365	69.07540194	1.2016113	34.62356976	1.02924318
61	1230.0	28.85841923	1.37867219	78.19622129	1.06467494	48.33319885	3.51827028	70.05117167	2.65313479	52.18324238	0.21826811	54.66863489	1.00356425	55.85376331	1.61706095	42.29701897	1.17259325	69.5083522	1.44899695	35.18349117	1.05365446
62	1260.0	28.92411324	1.37449649	78.295132	1.19832057	48.93430009	3.88127803	70.3942433	2.45590302	52.48719682	0.65679616	55.58429433	1.09121535	56.66994503	1.73672751	43.09543877	1.46844776	69.9169985	1.71111616	35.77391361	1.37397897
63	1290.0	29.06073265	1.43191727	78.39313321	1.18191046	49.26750034	3.88687112	70.76611325	2.26106189	52.78525895	1.13719578	56.40687293	1.27125259	57.30746023	1.88245435	43.70072449	1.75625403	70.30961041	1.8134996	36.37385601	1.29309834
64	1320.0	29.19367369	1.43626524	78.49037337	1.07320158	49.59326387	3.79697212	71.15565601	2.28421083	53.28908491	1.18044005	57.27268838	1.49490595	57.80226263	1.8893247	44.03358951	1.98211619	70.63657186	1.7101723	36.96026189	1.14598428
65	1350.0	29.42214649	1.51005549	78.64703617	0.95562689	49.88574881	3.58434976	71.62207411	2.44589369	53.67128612	0.92909645	57.69029881	1.44082423	58.3197373	1.71372355	44.30972764	2.23773969	71.32116431	1.84421977	37.33891146	1.06880946
66	1380.0	29.58094178	1.57983733	78.80383423	0.86190521	50.16288056	3.35256788	71.97229674	2.61524308	53.92368749	0.804197	57.92775834	1.3997938	58.73097047	1.73767679	44.52067157	2.40450107	71.9523927	1.75376361	37.80809279	1.50223493
67	1410.0	29.69413237	1.59003518	78.88595746	0.74205347	50.48931556	3.22061231	72.11409519	2.92724996	54.1757331	0.6711436	58.24538799	1.45945857	59.17265976	1.92627607	44.94478253	2.48823154	72.21501362	1.78607565	38.17445493	1.79376148
68	1440.0	29.73859902	1.65195265	78.85575408	0.65066529	50.76643999	3.13895083	72.24478026	3.15013554	54.48645486	0.56031894	58.43338919	1.78732702	59.68062078	1.91712737	45.39894075	2.687192	72.32082119	1.88215962	38.50009771	1.92262756
69	1470.0	29.7926848	1.68492166	78.99088924	0.59244272	51.01986597	3.05518164	72.39754822	3.3937141	54.96871966	0.63900053	58.70828517	1.882231	60.18290372	1.91013277	45.79768372	2.85500106	72.39472791	1.8309595	38.67690884	1.7773951
70	1500.0	29.96877741	1.67302892	79.16043402	0.65593701	51.35622307	3.17181533	72.55177772	3.51612329	55.80683113	0.51183042	59.0954442	1.86242882	60.60907948	1.90035118	46.10746634	3.01057769	72.52364652	1.69172107	38.80444174	1.72733209
71	1530.0	30.16749549	1.57661541	79.29244107	0.73114343	51.78919669	3.57011424	72.71799294	3.44113738	56.76781239	0.39289455	59.55650197	1.93732	60.93814527	1.82949758	46.26793762	3.03869888	72.7413272	1.70120143	38.98107319	1.71557956
72	1560.0	30.31231179	1.52198347	79.27742947	0.85789057	52.26581711	3.86960008	72.9560702	3.30023696	57.20635005	0.55639512	60.11460811	1.60280488	61.27213264	1.76218526	46.55172321	2.89164637	72.9517361	2.05560543	39.21599217	1.84429933
73	1590.0	30.37863512	1.55821772	79.64120485	1.39936202	52.68619867	3.96096234	73.25981073	2.98437709	57.78939099	0.80598317	60.59122616	1.214845	61.67155274	1.5315075	46.67380169	2.63370876	73.21361756	2.33951347	39.52967244	1.57693061
74	1620.0	30.46482251	1.62265446	79.81291887	1.43121203	53.00001607	4.08647187	73.52064132	3.07285998	58.33142718	0.92800945	60.89561308	0.85205953	62.08360179	1.383733	46.76535662	2.48608	73.50270363	2.53574603	39.88208589	1.59430652
75	1650.0	30.55807476	1.56437133	79.89161658	1.51953433	53.25503607	4.04740859	73.65773273	3.13076149	58.73813624	0.79192916	61.08558138	0.59199206	62.53840597	1.30226106	47.03901513	2.29591635	73.79201783	2.59143931	40.12742815	1.65064632
76	1680.0	30.62589786	1.46372194	80.05122052	1.91809443	53.447615	3.92690044	73.74773366	3.12984984	59.31086629	0.67446436	61.13396699	0.57816772	63.02835969	1.27459039	47.2333017	2.0829013	74.18778687	2.93108435	40.26296682	1.65566659
77	1710.0	30.66961725	1.43808532	80.17688556	2.29502195	53.55402819	3.89658393	73.86548415	3.10318364	59.74065424	0.77354955	60.87959288	0.70526937	63.47122799	1.31772843	47.43139287	1.96210403	74.39636411	3.23337673	40.33816069	1.63881085
78	1740.0	30.68183063	1.46496317	80.41845071	2.47395725	53.61663148	4.03074777	74.03504357	3.1087949	60.03911218	1.09671424	60.81500299	0.7513584	63.89209179	1.38430084	47.5212931	1.89697948	74.5773738	3.50839544	40.35443451	1.70280387
79	1770.0	30.66197615	1.5160069	80.58445021	2.00451677	53.63317086	4.17142224	74.14132264	2.93626691	60.26755266	1.44691568	60.729266	0.83218729	64.35264954	1.51595776	47.60818469	1.8264034	74.79630254	3.6793026	40.33348579	1.7574305
80	1800.0	30.66928082	1.58574985	80.32846381	3.38203928	53.64682477	4.17762658	74.08412317	2.87256045	60.37825222	1.74777558	60.694357	0.7558112	64.69053067	1.56344663	47.72758153	1.71395539	75.03737956	3.75161018	40.35565522	1.7518361
81	1830.0	30.75281908	1.61139961	80.21861885	3.63046079	53.77849348	4.11620464	74.13580375	2.79691936	60.43249138	1.93003256	60.66939165	0.62728566	65.05986	1.72775031	47.77857861	1.6281508	75.05987609	3.76004326	40.4325954	1.80985163
82	1860.0	30.84110223	1.63304359	80.95980411	2.73156161	53.7549883	4.05991572	74.27926187	2.78889862	60.58354814	2.08397574	60.64729718	0.60502582	65.36866156	1.91690294	47.82994304	1.52707304	75.24355379	3.54937867	40.51257233	1.69837226
83	1890.0	30.89613663	1.59435234	81.05322199	2.7623193	53.68962917	4.06189801	74.40172041	2.95005457	60.89153154	2.36907803	60.68257147	0.53778968	65.67146907	2.05586611	47.88023828	1.36282036	75.37968853	3.51521006	40.57045988	1.54837757
84	1920.0	30.99794432	1.64141831	81.02689566	3.03986888	53.78491308	4.13544433	74.48388872	2.90683674	61.00302517	2.43042146	60.840826	0.4128763	65.80803584	2.11622464	48.00181272	1.06589436	75.59363156	3.47333375	40.65414798	1.41540892
85	1950.0	31.09301678	1.63276543	80.99896868	3.10581115	53.92086005	4.14596392	74.53798957	2.98341221	60.57849424	1.88204062	61.00703812	0.3461384	65.81410235	2.16282394	48.17512578	0.79778301	75.97707533	3.5443885	40.80600823	1.29184667
86	1980.0	31.16688077	1.58738401	81.14625893	3.25251133	54.01250968	4.09483563	74.55587557	3.02569815	60.4912738	1.84856755	60.99818708	0.34437716	65.78151935	2.18933513	48.35898185	0.66867299	76.20137269	3.45969363	41.007082	1.19847628
87	2010.0	31.21948431	1.46797902	81.17943488	3.45728402	54.10114684	3.93757441	74.50593052	2.97959785	60.37606189	1.79128887	60.99025845	0.36485321	65.8101735	2.35666727	48.48596262	0.7323116	76.33996094	3.38461558	41.19647349	1.12390775
88	2040.0	31.36164587	1.35571114	81.17878491	3.58438051	54.19851342	3.85524715	74.45665725	2.99906085	60.35463987	1.85322084	60.95711241	0.4918804	65.99645724	2.42901217	48.54449962	0.63932125	76.41315781	3.47516257	41.40996748	1.01926026
89	2070.0	31.42377805	1.3073681	81.1938559	3.77278998	54.28060864	3.83821356	74.41876833	2.99734461	60.36483277	1.95939409	61.03560273	0.78016792	66.2544637	2.37326961	48.56218261	0.52792767	76.53745538	3.94125061	41.62688409	1.0632551
90	2100.0	31.40876825	1.27997255	81.40693417	3.88325464	54.47004816	3.79526484	74.35651475	3.02097823	60.5725309	2.29944886	61.18471869	0.9777165	66.25771783	2.19729354	48.5629919	0.49956893	76.76424066	4.34206635	41.84241295	1.14523797
91	2130.0	31.40277807	1.3204198	81.60868102	4.16493417	54.72329676	3.81963798	74.25668252	3.0390918	60.73876136	2.57105776	61.28757387	0.91638665	66.30494753	2.0587959	48.5676112	0.58490732	76.79174906	4.59789662	41.97288747	1.20660264
92	2160.0	31.43210353	1.44657765	81.88739893	4.52477022	54.83653537	3.80528538	74.13471428	3.06021696	60.86169668	2.63433189	61.39851651	0.78742918	66.39641623	1.95117447	48.60294856	0.72547518	76.85568052	4.80109246	42.01382518	1.3705107
93	2190.0	31.46219868	1.5832152	82.3522954	5.06830145	54.88259507	3.9016155	74.02428111	3.06390185	61.00705526	2.618801	61.48699084	0.60405481	66.52522268	1.85359733	48.67806471	0.84339692	76.84699001	4.94279928	42.02607509	1.45507303
94	2220.0	31.49510124	1.6878119	82.45181674	5.39631568	55.04699142	3.94324791	73.9307696	3.00693609	61.15392498	2.55886633	61.43540638	0.3105445	66.73623013	1.81669486	48.79042256	0.89935382	76.76974174	4.85573866	42.06294504	1.59546721
95	2250.0	31.53709239	1.78601639	82.58346609	5.48127802	55.19196763	3.82568829	73.78282257	3.00805749	61.2304234	2.43134139	61.42454172	0.14953918	67.09264536	1.8658796	48.9334238	0.92958719	76.67601631	4.70014259	42.04280379	1.78871599
96	2280.0	31.62451093	1.87943824	82.6788153	5.52754349	55.41623684	3.86902864	73.81067076	3.12502137	61.36498804	2.4634163	61.40176907	0.08600511	67.40211683	1.91472476	49.05518718	1.03310514	76.61997405	4.50824151	42.0251781	1.87865351
97	2310.0	31.71807335	1.95472942	82.66863855	5.59992652	55.62261805	3.81398142	73.74010167	3.07693935	61.28275007	2.3984736	61.38047013	0.05074196	67.61545058	1.97045193	49.16017487	1.1367621	76.35011481	4.12425977	42.05556297	2.02959157
98	2340.0	31.74589406	2.01989879	82.6602	5.596938	55.8210092	3.75882659	73.63797766	3.03077958	61.04651383	2.24371147	61.38230666	0.08367828	67.83732891	2.0686085	49.20597409	1.25668176	75.84585387	3.12781852	42.04018175	2.00129444
99	2370.0	31.70964229	1.98013153	82.60905799	5.5963464	55.99878034	3.73677354	73.58836828	2.99918519	60.81792899	2.07098188	61.44455054	0.15402417	68.00835551	2.14832539	49.2128169	1.39456494	75.07818481	1.87035631	42.01334729	1.99473628
100	2400.0	31.65322715	1.9541143	82.53114569	5.59525555	56.12852364	3.77595928	73.52608627	3.0707314	60.61828578	1.92446415	61.66604814	0.23401772	68.16563489	2.17175824	49.21467437	1.52936601	74.18436846	0.32757546	41.9793536	1.94426181
101	2430.0	31.65398847	1.97266908	82.50880302	5.52115661	56.25613649	3.86412072	73.55896345	2.88862298	60.46733091	1.82930961	61.93628174	0.40620642	68.32332779	2.0590264	49.20235489	1.6634576	73.64104817	0.83949021	42.1128929	2.05947308
102	2460.0	31.66269717	2.02768292	82.43887226	5.56836545	56.39145657	3.96975858	73.61463466	2.7145907	60.38961549	1.75972541	62.36663945	0.73997593	68.48850798	1.88014271	49.10012348	1.79665774	73.38616166	0.94260031	42.25445878	2.15813092
103	2490.0	31.68060075	2.01153545	82.36324087	5.54182218	56.55608611	4.07643931	73.65058341	2.64158228	60.36972057	1.68269417	62.97796513	1.15359836	68.67410458	1.70749354	49.13851649	1.92700508	73.25956397	1.30102868	42.31767473	2.19243961
104	2520.0	31.68254062	1.92978156	82.3021023	5.26339894	56.53358598	4.09075579	73.62808801	2.66590908	60.35627141	1.65875821	63.5619052	1.72632795	68.86646849	1.59344105	49.11174042	1.99600379	73.22923745	1.45668253	42.480187	2.27383264
