# Supplementary material for: Co-transcriptional production of programmable RNA condensates and synthetic organelles
Source: Nat Nanotechnol. 2024 Jul 30;19(11):1665–73. doi: 10.1038/s41565-024-01726-x (PMC11567899; doi:10.1038/s41565-024-01726-x)
Supplement: Supplementary file 18 — Statistical source data for Fig. 3c,d,f,g. c, Mean of CLD, mean ± s.d. of mean replicates of CLD versus time, d, Organelle volumes versus enclosing droplet/synthetic cell volumes. f, Condensate/organelle radial ratio (rA/rB) for different [A-T]/[B-T] template ratios. g, Fraction of synthetic cells displaying 1, 2, 3 A or B organelles (Figure_3g.csv) and raw counts of A/B organelles in examined droplets per template ratio (Figure_3g_rawcounts.csv). [file 41565_2024_1726_MOESM18_ESM.zip]

Archive with 13 entries (12 files):
- Figure_3/
- __MACOSX/._Figure_3
- Figure_3/.DS_Store
- __MACOSX/Figure_3/._.DS_Store
- Figure_3/Figure_3g_rawcounts.csv
- __MACOSX/Figure_3/._Figure_3g_rawcounts.csv
- Figure_3/Figure_3d_B.csv
- __MACOSX/Figure_3/._Figure_3d_B.csv
- Figure_3/Figure_3d_A.csv
- __MACOSX/Figure_3/._Figure_3d_A.csv
- Figure_3/Figure_3f.csv
- Figure_3/Figure_3g.csv
- Figure_3/Figure_3c.csv
