# Supplementary material for: Co-transcriptional production of programmable RNA condensates and synthetic organelles
Source: Nat Nanotechnol. 2024 Jul 30;19(11):1665–73. doi: 10.1038/s41565-024-01726-x (PMC11567899; doi:10.1038/s41565-024-01726-x)
Supplement: Supplementary file 18 — Statistical source data for Fig. 3c,d,f,g. c, Mean of CLD, mean ± s.d. of mean replicates of CLD versus time, d, Organelle volumes versus enclosing droplet/synthetic cell volumes. f, Condensate/organelle radial ratio (rA/rB) for different [A-T]/[B-T] template ratios. g, Fraction of synthetic cells displaying 1, 2, 3 A or B organelles (Figure_3g.csv) and raw counts of A/B organelles in examined droplets per template ratio (Figure_3g_rawcounts.csv). [file 41565_2024_1726_MOESM18_ESM.zip › Figure_3/Figure_3g_rawcounts.csv]

Droplet Index	[A-T]/[B-T]=0.25 - num. A organelles	[A-T]/[B-T]=0.25 - num. B organelles	[A-T]/[B-T]=0.50 - num. A organelles	[A-T]/[B-T]=0.50 - num. B organelles	[A-T]/[B-T]=1 - num. A organelles	[A-T]/[B-T]=1 - num. B organelles	[A-T]/[B-T]=2 - num. A organelles	[A-T]/[B-T]=2 - num. B organelles	[A-T]/[B-T]=4 - num. A organelles	[A-T]/[B-T]=4 - num. B organelles
0	1.0	1.0	1.0	1.0	1.0	1.0	1.0	1.0	1.0	1.0
1	2.0	1.0	1.0	1.0	1.0	1.0	2.0	2.0	1.0	1.0
2	1.0	1.0	1.0	1.0	1.0	1.0	1.0	1.0	1.0	1.0
3	1.0	1.0	1.0	1.0	1.0	1.0	1.0	1.0	1.0	2.0
4	1.0	1.0	1.0	1.0	1.0	1.0	1.0	1.0	1.0	1.0
5	1.0	1.0	1.0	1.0	1.0	1.0	1.0	2.0	1.0	1.0
6	1.0	1.0	1.0	1.0	1.0	1.0	1.0	1.0	1.0	1.0
7	1.0	1.0	1.0	1.0	1.0	1.0	1.0	1.0	1.0	1.0
8	2.0	1.0	1.0	1.0	1.0	1.0	1.0	2.0	1.0	1.0
9	1.0	1.0	1.0	1.0	1.0	1.0	1.0	1.0	1.0	1.0
10	1.0	1.0	1.0	1.0	1.0	2.0	1.0	3.0	1.0	1.0
11	2.0	1.0	1.0	1.0	1.0	2.0	1.0	1.0	1.0	1.0
12	1.0	1.0	1.0	1.0	1.0	2.0	1.0	1.0	1.0	1.0
13	2.0	1.0	1.0	1.0	1.0	1.0	1.0	1.0	1.0	1.0
14	1.0	1.0	1.0	1.0	1.0	1.0	1.0	2.0	1.0	1.0
15	1.0	1.0	1.0	1.0	1.0	1.0	1.0	1.0	1.0	2.0
16	1.0	1.0	1.0	1.0	1.0	1.0	1.0	1.0	1.0	1.0
17	1.0	1.0	1.0	1.0	1.0	1.0	1.0	3.0	1.0	1.0
18	1.0	1.0	1.0	1.0	1.0	1.0	1.0	1.0	1.0	1.0
19	2.0	1.0	1.0	1.0	1.0	1.0	1.0	1.0	1.0	1.0
20	2.0	1.0	1.0	1.0	1.0	1.0	1.0	1.0	1.0	1.0
21	1.0	1.0	1.0	1.0	1.0	1.0	1.0	1.0	1.0	1.0
22	2.0	1.0	1.0	1.0	1.0	1.0	1.0	1.0	1.0	1.0
23	1.0	1.0	1.0	1.0	1.0	1.0	1.0	1.0	1.0	1.0
24	1.0	1.0	1.0	1.0	1.0	1.0	1.0	1.0	1.0	1.0
25	1.0	1.0	1.0	1.0	1.0	1.0	1.0	2.0	1.0	1.0
26	1.0	1.0	1.0	1.0	1.0	1.0	1.0	1.0	1.0	1.0
27	1.0	1.0	1.0	1.0	1.0	1.0	1.0	1.0	1.0	1.0
28	2.0	1.0	1.0	1.0	1.0	2.0	1.0	1.0	1.0	2.0
29	1.0	1.0	1.0	1.0	1.0	1.0	1.0	1.0	2.0	2.0
30	1.0	1.0	1.0	1.0	1.0	1.0	1.0	1.0	1.0	1.0
31	1.0	1.0	1.0	1.0	1.0	1.0	1.0	1.0	1.0	1.0
32	1.0	1.0	1.0	1.0	1.0	1.0	1.0	1.0
33	1.0	1.0	1.0	1.0	1.0	1.0	1.0	2.0
34	1.0	1.0	1.0	1.0	1.0	1.0	1.0	1.0
35	2.0	1.0	1.0	1.0	1.0	1.0	1.0	1.0
36	1.0	1.0	1.0	1.0	1.0	1.0	1.0	1.0
37	1.0	1.0	1.0	1.0	1.0	2.0	1.0	1.0
38	1.0	1.0	2.0	1.0	1.0	1.0	1.0	1.0
39	1.0	1.0	1.0	1.0	1.0	1.0	1.0	2.0
40	1.0	1.0	1.0	1.0	1.0	1.0
41	1.0	1.0	1.0	1.0	1.0	1.0
42					1.0	1.0
43					1.0	1.0
44					1.0	1.0
45					2.0	1.0
