# Supplementary material for: Co-transcriptional production of programmable RNA condensates and synthetic organelles
Source: Nat Nanotechnol. 2024 Jul 30;19(11):1665–73. doi: 10.1038/s41565-024-01726-x (PMC11567899; doi:10.1038/s41565-024-01726-x)
Supplement: Supplementary file 18 — Statistical source data for Fig. 3c,d,f,g. c, Mean of CLD, mean ± s.d. of mean replicates of CLD versus time, d, Organelle volumes versus enclosing droplet/synthetic cell volumes. f, Condensate/organelle radial ratio (rA/rB) for different [A-T]/[B-T] template ratios. g, Fraction of synthetic cells displaying 1, 2, 3 A or B organelles (Figure_3g.csv) and raw counts of A/B organelles in examined droplets per template ratio (Figure_3g_rawcounts.csv). [file 41565_2024_1726_MOESM18_ESM.zip › Figure_3/Figure_3d_B.csv]

	Droplet_Volumes_B [um3]	Organelle_Volumes_B [um3]
0	407468.0242917542	51613.66702474972
1	288187.0105993679	44318.65830077672
2	425444.20145524846	60948.22373162667
3	801583.6045451277	121848.00239810994
4	1020500.4521523949	150910.27099127872
5	306537.2048733324	34795.800761806255
6	404878.0144233309	54162.411995578346
7	174002.59625861392	35740.14426680428
8	242932.04342309243	32909.80718182529
9	375602.20712328196	47238.73975322165
10	270534.43575993925	39366.10993141343
11	1062649.0873052422	164254.1228394464
12	470865.8715244557	83851.58803164291
13	664396.555871861	105777.5113866216
14	952508.1949398202	149622.6463456746
15	626794.1662671082	84831.84187818377
16	325621.8854142073	50321.93282421315
17	298292.79202434263	51613.66702474972
18	256675.89294665147	34293.57916975487
19	420187.589672027	73838.98595461281
20	332158.5941948761	46080.46428233152
21	11502.716930298397	1691.5466064505968
22	13477.299352190263	2344.4910024175906
23	178359.7389368921	21059.368502747944
24	28858.041563331295	5121.458784407748
25	3990.463794729069	500.57276494609374
26	3663.102737447992	500.57276494609374
27	2596.1569002416345	325.43872681368555
28	1564.002448466608	212.23840805721437
29	626.7299285551057	70.67730148871472
30	660.881795036885	77.96329282428245
31	417.3244762681585	48.35194871953746
32	447.9026349186949	77.96329282428245
33	392537.6422893261	64552.19105131748
34	292223.6522125384	35280.02093291552
35	120728.35032899723	11502.716930298397
36	184184.43315909157	18061.308155896415
37	13242.165996627944	1498.9487623342086
38	660.881795036885	70.67730148871472
39	41513.670103782955	5121.458784407748
40	732729.2444459447	107835.34306071914
41	643690.2987962703	109914.84755798105
42	336624.9181493485	62387.86209484794
43	17764.823863863505	1958.628429012129
44	239303.14530257392	35280.02093291552
45	294299.23840206745	48426.00521414429
46	3990.463794729069	500.57276494609374
47	7632.533206065726	1065.3903312757502
48	473651.67209152586	67570.11251346662
49	12960.358309275196	1119.8510952016657
50	2849.916831365776	304.5720661948022
51	1386.4842885575865	192.15791377363487
52	484891.5010642538	67570.11251346662
53	404878.0144233309	47238.73975322165
54	454369.032291131	66069.80114938645
55	531453.2196787262	75418.06289128942
56	21059.368502747944	2344.4910024175906
57	5989.992522229082	809.9840908894291
58	9726.177990962384	1065.3903312757502
59	98797.18653919743	19036.458460100257
60	240719.8562240233	34795.800761806255
61	3448.784458590309	559.5397259354858
62	5412.169960519087	626.7299285551057
63	7985.176066055328	1319.1540980859643
64	18703.999940206406	2104.9453034545118
65	141970.15265304554	16246.287853184835
66	536367.0513467039	85678.72581693463
67	522984.53236016084	87511.068272329
68	235835.29132684873	18061.308155896415
69	215503.49245897302	19675.979013712218
