# Supplementary material for: Co-transcriptional production of programmable RNA condensates and synthetic organelles
Source: Nat Nanotechnol. 2024 Jul 30;19(11):1665–73. doi: 10.1038/s41565-024-01726-x (PMC11567899; doi:10.1038/s41565-024-01726-x)
Supplement: Supplementary file 18 — Statistical source data for Fig. 3c,d,f,g. c, Mean of CLD, mean ± s.d. of mean replicates of CLD versus time, d, Organelle volumes versus enclosing droplet/synthetic cell volumes. f, Condensate/organelle radial ratio (rA/rB) for different [A-T]/[B-T] template ratios. g, Fraction of synthetic cells displaying 1, 2, 3 A or B organelles (Figure_3g.csv) and raw counts of A/B organelles in examined droplets per template ratio (Figure_3g_rawcounts.csv). [file 41565_2024_1726_MOESM18_ESM.zip › Figure_3/Figure_3d_A.csv]

	Droplet_Volumes_A [um3]	Organelle_Volumes_A [um3]
0	412578.62893665174	79591.8502279896
1	314989.32043650735	46660.01192002017
2	275342.6137879505	58904.909198416884
3	182798.07007129202	35740.14426680428
4	10603.973420334762	1319.1540980859643
5	18061.308155896415	2257.0776009408105
6	113142.67526422812	17444.585565820533
7	380396.09379332257	68351.70797450827
8	207420.80695111176	38827.656299217495
9	425444.20145524846	61699.97737961086
10	30136.311519675328	5265.368594275239
11	10603.973420334762	1119.8510952016657
12	292223.6522125384	47887.58716138679
13	359252.3354335839	68351.70797450827
14	144509.21585725454	26312.627656810764
15	181229.10998437577	21387.90076159919
16	213808.62861209523	43209.90729738962
17	150910.27099127872	21387.90076159919
18	21387.90076159919	2776.513860609069
19	199446.99621362137	33350.84594001146
20	312854.03627841256	57472.20113443695
21	210617.20085111153	44318.65830077672
22	213808.62861209523	34293.57916975487
23	294299.23840206745	61699.97737961086
24	93930.17421216778	17764.823863863505
25	98797.18653919743	16540.947924781183
26	190224.43722462814	25507.848236470203
27	149622.6463456746	26312.627656810764
28	222123.04661258907	36293.40575005811
29	239303.14530257392	46080.46428233152
30	58904.909198416884	9334.249049980881
31	46080.46428233152	5676.415446537266
32	22478.78269871881	2953.2243827927487
33	143337.82393842825	22137.238718771907
34	205742.18613551612	43780.361936373105
35	50954.91312262783	9334.249049980881
36	9334.249049980881	1168.6559749416797
37	16246.287853184835	1751.724583005758
38	5121.458784407748	559.5397259354858
39	3241.4424196174045	417.3244762681585
40	4989.523535051755	447.9026349186949
41	332158.5941948761	60948.22373162667
42	124164.14888016594	24727.02235674124
43	105777.5113866216	13477.299352190263
44	178359.7389368921	31031.256353772893
45	40990.06370116849	6603.689286828376
46	25141.135383638048	4127.256545459027
47	114122.03338536242	16835.046853332748
48	161545.62995169868	22137.238718771907
49	190224.43722462814	29261.07324223256
50	65336.35934762113	12719.97551454957
51	91134.33630116394	12960.358309275196
52	194789.22318295384	31031.256353772893
53	83851.58803164291	14806.408633578376
54	117355.2721959842	20380.768178989292
55	247044.5765950089	55445.24589736296
56	188690.52495642076	40435.116025595984
57	123019.71539442771	18703.999940206406
58	1386.4842885575865	154.76329727501187
59	4482.167072991074	728.5588501708761
60	6128.50995208807	847.9664372688868
61	24727.02235674124	4989.523535051755
62	13242.165996627944	1751.724583005758
63	18399.336725310714	2849.916831365776
64	11753.385472174914	1065.3903312757502
65	34795.800761806255	4721.647360987841
