# Supplementary material for: Co-transcriptional production of programmable RNA condensates and synthetic organelles
Source: Nat Nanotechnol. 2024 Jul 30;19(11):1665–73. doi: 10.1038/s41565-024-01726-x (PMC11567899; doi:10.1038/s41565-024-01726-x)
Supplement: Supplementary file 18 — Statistical source data for Fig. 3c,d,f,g. c, Mean of CLD, mean ± s.d. of mean replicates of CLD versus time, d, Organelle volumes versus enclosing droplet/synthetic cell volumes. f, Condensate/organelle radial ratio (rA/rB) for different [A-T]/[B-T] template ratios. g, Fraction of synthetic cells displaying 1, 2, 3 A or B organelles (Figure_3g.csv) and raw counts of A/B organelles in examined droplets per template ratio (Figure_3g_rawcounts.csv). [file 41565_2024_1726_MOESM18_ESM.zip › Figure_3/Figure_3f.csv]

	Template_Ratio ([A-T]/[B-T])	Radial Ratio (r_A/r_B)
0	0.25	0.7142857142857143
1	0.25	0.7058823529411765
2	0.25	0.6785714285714286
3	0.25	0.6785714285714286
4	0.25	0.7727272727272727
5	0.25	0.6842105263157895
6	0.25	0.6428571428571429
7	0.25	0.6129032258064516
8	0.25	0.7037037037037037
9	0.25	0.7647058823529411
10	0.25	0.6551724137931034
11	0.25	0.6578947368421053
12	0.25	0.6571428571428571
13	0.25	0.6129032258064516
14	0.25	0.6774193548387096
15	0.25	0.6129032258064516
16	0.25	0.7037037037037037
17	0.25	0.6842105263157895
18	0.25	0.6774193548387096
19	0.25	0.7380952380952381
20	0.25	0.6829268292682927
21	0.25	0.7
22	0.25	0.7073170731707317
23	0.25	0.6111111111111112
24	0.25	0.6785714285714286
25	0.25	0.7083333333333334
26	0.25	0.6470588235294118
27	0.25	0.6285714285714286
28	0.25	0.6538461538461539
29	0.25	0.6744186046511628
30	0.25	0.6
31	0.25	0.6190476190476191
32	0.25	0.7
33	0.50	0.8695652173913043
34	0.50	0.90625
35	0.50	0.9459459459459459
36	0.50	0.9230769230769231
37	0.50	0.9333333333333333
38	0.50	0.9375
39	0.50	0.918918918918919
40	0.50	0.9259259259259259
41	0.50	0.8928571428571429
42	0.50	0.90625
43	0.50	0.9
44	0.50	0.918918918918919
45	0.50	0.9696969696969697
46	0.50	0.8787878787878788
47	0.50	0.9
48	0.50	0.9024390243902439
49	0.50	0.9166666666666666
50	0.50	0.9310344827586207
51	0.50	0.90625
52	0.50	0.918918918918919
53	0.50	0.8947368421052632
54	0.50	0.9090909090909091
55	0.50	0.9142857142857143
56	0.50	0.8928571428571429
57	0.50	0.9032258064516129
58	0.50	0.96
59	0.50	0.896551724137931
60	0.50	0.9333333333333333
61	0.50	0.918918918918919
62	0.50	0.9210526315789473
63	0.50	0.76
64	0.50	0.8918918918918919
65	0.50	0.967741935483871
66	0.50	0.9444444444444444
67	0.50	0.90625
68	0.50	0.9259259259259259
69	0.50	0.88
70	0.50	0.8611111111111112
71	0.50	0.90625
72	0.50	0.9166666666666666
73	0.50	0.9565217391304348
74	1.00	1.2058823529411764
75	1.00	1.2045454545454546
76	1.00	1.25
77	1.00	1.2857142857142858
78	1.00	1.2413793103448276
79	1.00	1.2571428571428571
80	1.00	1.2571428571428571
81	1.00	1.2352941176470589
82	1.00	1.2307692307692308
83	1.00	1.3076923076923077
84	1.00	1.2162162162162162
85	1.00	1.1842105263157894
86	1.00	1.3333333333333333
87	1.00	1.225
88	1.00	1.2142857142857142
89	1.00	1.3103448275862069
90	1.00	1.2
91	1.00	1.2162162162162162
92	1.00	1.1944444444444444
93	1.00	1.225
94	1.00	1.2142857142857142
95	1.00	1.236842105263158
96	1.00	1.2592592592592593
97	1.00	1.375
98	1.00	1.2222222222222223
99	1.00	1.206896551724138
100	1.00	1.1951219512195121
101	1.00	1.2962962962962963
102	1.00	1.1891891891891893
103	1.00	1.21875
104	1.00	1.2142857142857142
105	1.00	1.2
106	1.00	1.1578947368421053
107	1.00	1.2222222222222223
108	1.00	1.3043478260869565
109	1.00	1.206896551724138
110	1.00	1.170731707317073
111	1.00	1.2647058823529411
112	1.00	1.3333333333333333
113	1.00	1.3333333333333333
114	2.00	1.6153846153846154
115	2.00	1.875
116	2.00	1.7391304347826086
117	2.00	2.0
118	2.00	1.875
119	2.00	1.894736842105263
120	2.00	1.7058823529411764
121	2.00	1.5263157894736843
122	2.00	1.4285714285714286
123	2.00	1.6296296296296295
124	2.00	1.5555555555555556
125	2.00	1.625
126	2.00	1.5517241379310345
127	2.00	1.6875
128	2.00	1.5555555555555556
129	2.00	1.736842105263158
130	2.00	1.7222222222222223
131	2.00	1.6071428571428572
132	2.00	1.631578947368421
133	2.00	1.5909090909090908
134	2.00	1.4705882352941178
135	2.00	1.5909090909090908
136	2.00	1.4848484848484849
137	2.00	1.7
138	2.00	1.5454545454545454
139	2.00	1.4516129032258065
140	2.00	1.5172413793103448
141	2.00	1.8846153846153846
142	2.00	1.619047619047619
143	2.00	1.5789473684210527
144	2.00	1.631578947368421
145	4.00	2.4285714285714284
146	4.00	2.2222222222222223
147	4.00	1.8888888888888888
148	4.00	2.176470588235294
149	4.00	2.3076923076923075
150	4.00	2.1739130434782608
151	4.00	2.1875
152	4.00	2.1333333333333333
153	4.00	2.4210526315789473
154	4.00	2.3846153846153846
155	4.00	2.2857142857142856
156	4.00	2.238095238095238
157	4.00	2.357142857142857
158	4.00	2.1333333333333333
159	4.00	2.0833333333333335
160	4.00	2.1176470588235294
161	4.00	2.1176470588235294
162	4.00	2.1176470588235294
163	4.00	2.2
164	4.00	2.0714285714285716
165	4.00	1.9375
166	4.00	2.411764705882353
167	4.00	2.3684210526315788
168	4.00	1.9411764705882353
169	4.00	1.7857142857142858
170	4.00	2.0
171	4.00	1.9411764705882353
172	4.00	2.2777777777777777
