# Supplementary material for: Co-transcriptional production of programmable RNA condensates and synthetic organelles
Source: Nat Nanotechnol. 2024 Jul 30;19(11):1665–73. doi: 10.1038/s41565-024-01726-x (PMC11567899; doi:10.1038/s41565-024-01726-x)
Supplement: Supplementary file 18 — Statistical source data for Fig. 3c,d,f,g. c, Mean of CLD, mean ± s.d. of mean replicates of CLD versus time, d, Organelle volumes versus enclosing droplet/synthetic cell volumes. f, Condensate/organelle radial ratio (rA/rB) for different [A-T]/[B-T] template ratios. g, Fraction of synthetic cells displaying 1, 2, 3 A or B organelles (Figure_3g.csv) and raw counts of A/B organelles in examined droplets per template ratio (Figure_3g_rawcounts.csv). [file 41565_2024_1726_MOESM18_ESM.zip › Figure_3/Figure_3g.csv]

	Template Ratio ([A-T]/[B-T])	Fraction_1_A_organelle [%]	Fraction_2_A_organelles [%]	Fraction_3_A_organelles [%]	Fraction_1_B_organelle [%]	Fraction_2_B_organelles [%]	Fraction_3_B_organelles [%]
0	0.25	78.57142857	21.42857143	0.0	100.0	0.0	0.0
1	0.5	97.61904762	2.38095238	0.0	100.0	0.0	0.0
2	1.0	97.82608696	2.17391304	0.0	89.13043478	10.86956522	0.0
3	2.0	97.5	2.5	0.0	77.5	17.5	5.0
4	4.0	96.875	3.125	0.0	87.5	12.5	0.0
