# Supplementary material for: Co-transcriptional production of programmable RNA condensates and synthetic organelles
Source: Nat Nanotechnol. 2024 Jul 30;19(11):1665–73. doi: 10.1038/s41565-024-01726-x (PMC11567899; doi:10.1038/s41565-024-01726-x)
Supplement: Supplementary file 18 — Statistical source data for Fig. 3c,d,f,g. c, Mean of CLD, mean ± s.d. of mean replicates of CLD versus time, d, Organelle volumes versus enclosing droplet/synthetic cell volumes. f, Condensate/organelle radial ratio (rA/rB) for different [A-T]/[B-T] template ratios. g, Fraction of synthetic cells displaying 1, 2, 3 A or B organelles (Figure_3g.csv) and raw counts of A/B organelles in examined droplets per template ratio (Figure_3g_rawcounts.csv). [file 41565_2024_1726_MOESM18_ESM.zip › Figure_3/Figure_3c.csv]

	Time [min]	A - Mean	A - Standard Deviation	B - Mean	B - Standard Deviation	C - Mean	C - Standard Deviation
0	0	3.74533346	0.51556543	7.47735245	0.42029288	1.61100654	0.09452483
1	15	6.18568695	1.13531248	9.72185362	0.81580862	4.07919061	0.16598055
2	30	7.87195592	2.02508415	12.26413917	1.33660726	5.67119115	0.29720732
3	45	9.02325476	2.57016791	13.70007035	1.78748666	6.70757074	0.31414771
4	60	10.01113055	3.03682255	15.01380782	2.02772929	7.56460918	0.41195623
5	75	10.70936305	3.30391813	16.22321929	2.382583	8.28589968	0.51697861
6	90	11.40718719	3.61293829	17.15779358	2.60085858	8.93716968	0.55095726
7	105	12.00091745	3.96427923	17.97277683	2.77381389	9.46176517	0.55042117
8	120	12.47158313	4.01691568	18.63762358	2.93512164	9.95991494	0.57969159
9	135	12.95097518	4.18017293	19.2699519	3.11017987	10.4212439	0.58723928
10	150	13.29209736	4.29604125	19.92410001	3.36109401	10.83835248	0.58214414
11	165	13.6207412	4.4093734	20.46234953	3.56521279	11.37289488	0.62118853
12	180	13.9499988	4.56282507	20.87380872	3.64543999	11.83199423	0.59963288
13	195	14.22983081	4.69340182	21.49895592	3.67545276	12.26645656	0.69582292
14	210	14.5174956	4.89091653	21.83460123	3.62015228	12.78716632	0.72586661
15	225	14.83245339	5.22124179	22.09040264	3.64202373	13.04608534	0.606949
16	240	15.08737187	5.35839368	22.27097432	3.6622497	13.29426221	0.75015545
17	255	15.30893217	5.48921005	22.45379747	3.68524241	13.61664939	0.86850198
18	270	15.4625556	5.61617283	22.63844606	3.7184441	13.87521068	0.96213326
19	285	15.584965	5.6564704	22.97787028	3.88917852	14.10526327	1.04016926
20	300	15.68207089	5.69119997	23.26928783	4.0140569	14.31446891	1.12120825
21	315	15.77831267	5.69100423	23.46989448	4.16404772	14.5672181	1.25897126
22	330	15.87509801	5.70938093	23.71070954	4.37941076	14.88288729	1.37490161
23	345	15.97720316	5.76893679	23.94071494	4.5043697	15.18496683	1.48025243
24	360	16.06399877	5.81423074	24.07893133	4.58792091	15.47867109	1.51131854
25	375	16.12847765	5.86073354	24.1843737	4.57912536	15.75551942	1.53820498
26	390	16.19014482	5.85952483	24.24692917	4.5776233	15.99572238	1.62949684
27	405	16.25046271	5.85521557	24.30287624	4.59415467	16.21588104	1.68508354
28	420	16.28287785	5.87705181	24.35541435	4.60195486	16.44914847	1.72020496
29	435	16.31737154	5.91042197	24.39010968	4.59414284	16.68935892	1.72927617
30	450	16.36608791	5.96316076	24.42982746	4.64970568	16.94330227	1.69927345
31	465	16.39574262	5.98382013	24.54193183	4.7242054	17.16181158	1.70643678
32	480	16.40398753	5.98488017	24.61064027	4.72385127	17.36524627	1.75197764
33	495	16.41955482	6.0057665	24.59200195	4.70867232	17.57720462	1.80493879
34	510	16.43783356	6.00819727	24.60817511	4.7100998	17.79780607	1.85099796
35	525	16.47961882	5.96792898	24.65435179	4.7057335	18.03524379	1.8583858
36	540	16.49560155	5.91621592	24.58642868	4.55456905	18.25519407	1.87495782
37	555	16.43688721	5.80869528	24.49285782	4.46933411	18.46428523	1.91585431
38	570	16.42196467	5.84043923	24.54743944	4.54147826	18.57395024	1.9876633
39	585	16.44579376	5.90141274	24.61188089	4.54193155	18.72395567	2.01976415
40	600	16.47589796	5.86376969	24.69380649	4.39430374	18.96709801	2.02258679
41	630	16.48779993	5.7806529	24.79457078	4.45106487	19.29312089	2.04386818
42	660	16.43343752	5.82963889	24.94147139	4.7712598	19.78637866	2.11042307
43	690	16.39958738	5.88102966	24.77382468	4.71202992	20.23941953	2.15154811
44	720	16.39345149	5.84597222	24.77056334	4.75225323	20.70924807	2.21614513
45	750	16.41162763	5.85271377	24.71129652	4.89032617	21.13806748	2.30700103
46	780	16.45177592	5.89320183	24.78604487	4.76332016	21.51045109	2.4063552
47	810	16.43721063	5.87307141	24.91601636	4.66462652	21.86890829	2.42921583
48	840	16.43025245	5.8104714	24.82319649	4.64589024	22.284226	2.44518283
49	870	16.4388421	5.79847957	24.69670735	4.69284892	22.76695483	2.44105264
50	900	16.48733439	5.82501391	24.78510506	4.8135872	23.20962687	2.49005169
51	930	16.42631448	5.87118676	24.92724879	4.86417111	23.63515192	2.56479393
52	960	16.40372526	5.81297117	24.88938852	4.90412795	23.96665847	2.55831648
53	990	16.36836447	5.76130977	24.93148792	4.83410338	24.20034618	2.66112711
54	1020	16.33303201	5.73083666	24.88727435	4.8418926	24.53943168	2.89908302
55	1050	16.33031845	5.68186958	24.93702519	4.80217855	24.88529477	3.05961534
56	1080	16.33957077	5.6713316	25.05077594	4.81599798	25.334128	3.12111855
57	1110	16.30169405	5.60325364	25.0201907	4.7715548	25.73898244	3.20703257
58	1140	16.27653881	5.55030615	24.95345714	4.70471991	26.05146993	3.30626915
59	1170	16.25914522	5.46324399	24.98960658	4.76837079	26.38736113	3.42287412
60	1200	16.1546332	5.27114149	24.97672254	4.74857944	26.8765992	3.6049175
61	1230	16.02196066	5.0084259	24.92967162	4.7185856	27.34691045	3.63954438
62	1260	15.89124534	4.81071158	24.96452247	4.74276867	27.72223053	3.64908369
63	1290	15.77562581	4.65969712	24.94662704	4.73308466	27.99502652	3.70520009
64	1320	15.64018032	4.43374602	24.97281436	4.77710876	28.17523625	3.74868422
65	1350	15.57184209	4.33569162	24.9629906	4.91136405	28.39636826	3.73559047
66	1380	15.54903411	4.27543975	24.92718786	4.93996054	28.69814084	3.7333948
67	1410	15.39091542	3.98985936	24.91490602	4.8275571	28.98791829	3.78569398
68	1440	15.31462753	3.86130871	24.93850993	4.74804314	29.17944429	3.75779146
69	1470	15.39757778	3.99594929	24.94470608	4.82269467	29.36893197	3.77591098
70	1500	15.58696241	4.32630767	24.94482824	4.91018942	29.55729696	3.84217319
71	1530	15.72714472	4.53254796	24.89657484	4.85296475	29.70933046	3.81194964
72	1560	15.73748309	4.53802226	24.82706942	4.86123182	29.85064284	3.82098105
73	1590	15.72768675	4.48033819	24.87445872	4.88870836	29.90875459	3.82616091
74	1620	15.76691252	4.55402615	24.87703061	4.94087722	29.94031988	3.79663777
75	1650	15.96903452	4.77566085	24.84149843	4.89583186	30.09963226	3.797064
76	1680	16.05683394	4.91685453	24.68690707	4.83975893	29.95750281	4.10739466
77	1710	16.03444012	4.86437117	24.61900509	4.7960282	30.13555972	4.06605273
78	1740	16.06782919	4.94688703	24.65471119	4.72215135	30.28160521	4.2035388
79	1770	16.1416441	5.08762895	24.60749827	4.76640974	30.31292984	4.11736679
80	1800	16.17246605	5.17340976	24.61954382	4.74846016	30.28904258	3.99451033
81	1830	16.18531995	5.28619807	24.660679	4.80289839	30.29309887	4.27354344
82	1860	16.22342881	5.34323681	24.72837734	4.80261649	30.55260222	4.23466826
83	1890	16.35705164	5.4262996	24.69114497	4.7661758	30.5244303	4.34024529
84	1920	16.3649601	5.51961369	24.66319592	4.80455378	30.65381306	4.24098748
85	1950	16.34008446	5.46096269	24.6755323	4.82034574	30.79439274	4.11234448
86	1980	16.39991148	5.56424435	24.67682498	4.84855426	30.8775007	4.11365826
87	2010	16.42311212	5.6743961	24.67091452	4.85656839	30.95708625	4.06557825
88	2040	16.43300211	5.6783982	24.60170693	4.82462002	30.990724	4.06117078
89	2070	16.45956623	5.67638317	24.42596905	4.54180432	31.02298498	4.06946826
90	2100	16.45314666	5.69720162	24.57082037	4.51414253	31.10349641	4.21962917
91	2130	16.49671263	5.73314348	24.61007771	4.63113663	31.27629489	4.20042892
92	2160	16.52804987	5.74175684	24.51498108	4.72883806	31.30255756	4.22962624
93	2190	16.56459912	5.75645901	24.53617998	4.7379481	31.29229646	4.15885893
94	2220	16.65998197	5.8034981	24.57682439	4.66782777	31.32113904	4.11512514
95	2250	16.58411919	5.85989698	24.61245517	4.6806342	31.36539881	4.20780555
96	2280	16.54185499	5.84092065	24.60966201	4.72543645	31.39185359	4.26680794
97	2310	16.61971914	5.83350068	24.59077313	4.71254954	31.43668238	4.12160833
98	2340	16.61623647	5.80728	24.61588833	4.64068641	31.4220594	4.08641984
99	2370	16.6113569	5.75138437	24.63082807	4.6797897	31.58133862	4.17965669
100	2400	16.60117403	5.8602303	24.65586659	4.68180527	31.64747685	4.24286256
101	2430	16.61644805	5.83162346	24.58722547	4.6552924	31.69502555	4.32358125
102	2460	16.59459759	5.85016468	24.66016037	4.62813003	31.77681125	4.35341933
103	2490	16.65762807	5.91889546	24.68372527	4.71075825	31.81535102	4.35985286
104	2520	16.66484808	5.94663994	24.76245315	4.84280153	31.84447906	4.46516618
105	2550	16.7008556	5.99023507	24.75594838	4.73322612	31.85029369	4.52532824
106	2580	16.74860302	6.01430964	24.49981921	4.48996642	31.92728253	4.60194945
107	2610	16.82573162	6.21797929	24.64270623	4.71915445	31.9514634	4.6584082
108	2640	16.79398667	6.02643481	24.60188155	4.71222633	31.98607487	4.62463212
109	2670	16.7257309	6.06163514	24.67432296	4.83001976	32.08881275	4.5885252
110	2700	16.78394767	6.11027068	24.66244456	4.77709796	32.11071275	4.67383957
111	2730	16.83875695	6.15295882	24.51509037	4.61297725	32.12610687	4.75526229
112	2760	16.85147969	6.10793449	24.65773999	4.74857367	32.18665506	4.7685563
113	2790	16.84984353	6.09022763	24.80029545	4.77095246	32.29386553	4.7873745
114	2820	16.84143929	6.09306338	24.85618724	4.78950975	32.29036884	4.91240268
115	2850	16.8332367	6.09389297	24.84582693	4.73691867	32.30352447	4.94324722
116	2880	16.92483652	6.21876645	24.84457608	4.81733024	32.40243131	5.05870159
117	2910	17.03147728	6.35900902	24.84604305	4.91253074	32.50947613	5.18807389
