# Supplementary material for: Co-transcriptional production of programmable RNA condensates and synthetic organelles
Source: Nat Nanotechnol. 2024 Jul 30;19(11):1665–73. doi: 10.1038/s41565-024-01726-x (PMC11567899; doi:10.1038/s41565-024-01726-x)
Supplement: Supplementary file 19 — Statistical source data for Fig. 4c. Linker-induced mixing indices (A in B, B in A, average) for different LTFs. [file 41565_2024_1726_MOESM19_ESM.zip]

Archive with 6 entries (5 files):
- Figure_4/
- __MACOSX/._Figure_4
- Figure_4/.DS_Store
- __MACOSX/Figure_4/._.DS_Store
- Figure_4/Figure_4c.csv
- __MACOSX/Figure_4/._Figure_4c.csv
