# Supplementary material for: Co-transcriptional production of programmable RNA condensates and synthetic organelles
Source: Nat Nanotechnol. 2024 Jul 30;19(11):1665–73. doi: 10.1038/s41565-024-01726-x (PMC11567899; doi:10.1038/s41565-024-01726-x)
Supplement: Supplementary file 19 — Statistical source data for Fig. 4c. Linker-induced mixing indices (A in B, B in A, average) for different LTFs. [file 41565_2024_1726_MOESM19_ESM.zip › Figure_4/Figure_4c.csv]

	LTF	A_in_B_ratio (J_A)	B_in_A_ratio (J_B)	AVG_param
0	1/21	0.10008313505156449	0.07924893699133145	0.08966603602144796
1	1/21	0.08330995659395696	0.09806293861866672	0.09068644760631184
2	1/21	0.05619187724694502	0.059581524741157535	0.05788670099405127
3	1/21	0.0581164687768453	0.21586419122203956	0.13699032999944244
4	1/21	0.06117028537005139	0.07489205070144918	0.06803116803575028
5	1/21	0.08362474999574035	0.07382694618692504	0.07872584809133269
6	1/21	0.09012593145687632	0.048077378167521	0.06910165481219865
7	1/21	0.06267002737895044	0.04878142691607975	0.0557257271475151
8	1/21	0.11222981621714584	0.04995680166483484	0.08109330894099034
9	1/21	0.0640221024247507	0.05333294028111172	0.05867752135293121
10	1/21	0.06285625409664697	0.08022389967506857	0.07154007688585776
11	1/21	0.07479437513665736	0.07368168847340129	0.07423803180502933
12	1/21	0.04559549205264317	0.07570899087489652	0.060652241463769845
13	1/21	0.05322327452647796	0.06527311873760504	0.05924819663204149
14	1/21	0.07010567674913004	0.09016432908960274	0.0801350029193664
15	1/21	0.08340420244230282	0.05467879057987138	0.0690414965110871
16	1/21	0.06729854421455314	0.10150872832981109	0.08440363627218211
17	1/21	0.06873431242429034	0.046948244023437544	0.057841278223863944
18	1/21	0.07609147222293891	0.1189447149768299	0.0975180935998844
19	1/21	0.06627608015494602	0.05315965616921431	0.05971786816208016
20	1/21	0.07835946116664905	0.11168035286695001	0.09501990701679952
21	1/21	0.08047270666001631	0.10663178048079086	0.09355224357040359
22	1/21	0.058284698267803706	0.07970875082434466	0.06899672454607418
23	1/21	0.06418057681717584	0.05752810203551547	0.06085433942634566
24	1/21	0.055477836913501305	0.075038379369403	0.06525810814145215
25	1/21	0.09605055686265487	0.11485516861612573	0.1054528627393903
26	1/21	0.07948205645347373	0.18090784798596915	0.13019495221972144
27	1/21	0.09487459788920095	0.07843417038471277	0.08665438413695686
28	1/21	0.07091480453587355	0.05867678784700118	0.06479579619143737
29	1/21	0.05619293757544345	0.05045471798318809	0.05332382777931577
30	1/15	0.08356160198809429	0.05395017253135745	0.06875588725972587
31	1/15	0.056379101419702496	0.04939091302581704	0.05288500722275977
32	1/15	0.07571579133190617	0.04661933255107765	0.06116756194149191
33	1/15	0.06637885340480612	0.04249156506106126	0.054435209232933685
34	1/15	0.07101278390981092	0.03796907970086333	0.054490931805337116
35	1/15	0.10875634272615045	0.02706893989364695	0.0679126413098987
36	1/15	0.06783739928478867	0.0584385315678963	0.06313796542634248
37	1/15	0.04872175762873566	0.04332584457932974	0.0460238011040327
38	1/15	0.0707507502464168	0.04821124191889624	0.05948099608265652
39	1/15	0.0744783115751478	0.040762829688517986	0.05762057063183289
40	1/15	0.07529063246700635	0.04728284557832624	0.06128673902266629
41	1/15	0.0720273746262225	0.032240631148211095	0.05213400288721679
42	1/15	0.08147646422323367	0.03642434932884479	0.05895040677603923
43	1/15	0.07987674868371337	0.03082911835986845	0.055352933521790916
44	1/15	0.0472254763216796	0.07188096168660701	0.059553219004143315
45	1/15	0.05876993212211276	0.0805818077057055	0.06967586991390913
46	1/15	0.057691074484199446	0.03786422473299095	0.047777649608595193
47	1/15	0.051836930990892156	0.045836478851581944	0.048836704921237054
48	1/15	0.07679241151045899	0.035262287440265994	0.05602734947536248
49	1/15	0.05451882971183197	0.04143311568883799	0.04797597270033498
50	1/15	0.05370684731992001	0.06318180906051866	0.05844432819021934
51	1/15	0.0761467263075844	0.058221105276262695	0.06718391579192355
52	1/15	0.07680261646958784	0.046594340592779795	0.06169847853118382
53	1/15	0.0640728457423919	0.07046911540852968	0.0672709805754608
54	1/15	0.08357206978200102	0.09442315487265199	0.0889976123273265
55	1/15	0.07837867499833398	0.03428568240602995	0.05633217870218197
56	1/15	0.07243654162020577	0.05811831312835844	0.0652774273742821
57	1/15	0.06185380534180751	0.049481561442504124	0.05566768339215582
58	1/15	0.05788062356305512	0.04599226048457516	0.051936442023815144
59	1/15	0.056968584170901726	0.04539824296088851	0.05118341356589512
60	1/15	0.10178249572318941	0.061459270907002456	0.08162088331509593
61	1/15	0.07014717540734518	0.0570553208805985	0.06360124814397183
62	1/15	0.05022705997133448	0.07615030729796347	0.06318868363464897
63	1/15	0.044159836302547766	0.09039408783864677	0.06727696207059727
64	1/11	0.1360242090251548	0.04336928011870078	0.0896967445719278
65	1/11	0.1019152071977521	0.03642013350229621	0.06916767035002416
66	1/11	0.10530725292221421	0.03114594956350497	0.06822660124285959
67	1/11	0.08657521612357877	0.04295250963951487	0.06476386288154683
68	1/11	0.09639926322268078	0.03429729936681441	0.0653482812947476
69	1/11	0.09322281453899507	0.040994978881218266	0.06710889671010667
70	1/11	0.08737971753888249	0.035784627512761125	0.06158217252582181
71	1/11	0.09541688070721417	0.04246212827724305	0.0689395044922286
72	1/11	0.06319597906795342	0.06287658940801624	0.06303628423798482
73	1/11	0.11541225042667894	0.05250530477465409	0.0839587776006665
74	1/11	0.08256559934763472	0.06868868058469424	0.07562713996616448
75	1/11	0.06146660504075721	0.08453779896528188	0.07300220200301955
76	1/11	0.09031734011845974	0.04937447937942992	0.06984590974894482
77	1/11	0.06566784935470402	0.05911291724995007	0.062390383302327046
78	1/11	0.09959864812869414	0.04081094014202932	0.07020479413536172
79	1/11	0.12200160864898026	0.05388672918256401	0.08794416891577213
80	1/11	0.07969198756755687	0.07873417791342191	0.07921308274048938
81	1/11	0.07491288996970855	0.06397114506882871	0.06944201751926864
82	1/11	0.12379450781390933	0.061511983256780714	0.09265324553534503
83	1/11	0.08678754547683493	0.05887897602993067	0.0728332607533828
84	1/11	0.07837950621541735	0.047969907289384744	0.06317470675240104
85	1/11	0.12441158731457744	0.04042686753466771	0.08241922742462257
86	1/11	0.12195628636246426	0.048236361911840483	0.08509632413715237
87	1/11	0.08894543582626746	0.036514930713440655	0.06273018326985406
88	1/11	0.14816160827307406	0.025098628777500263	0.08663011852528718
89	1/11	0.12310466740065612	0.046167052949841594	0.08463586017524886
90	1/11	0.15389553578581855	0.033855659569684414	0.09387559767775149
91	1/11	0.16105988234126592	0.03347303300823369	0.09726645767474981
92	1/11	0.1094569009307962	0.04934126188786943	0.07939908140933281
93	1/11	0.08535208056889124	0.05460689851549	0.0699794895421906
94	1/7	0.04641620148517452	0.19466569860556496	0.12054095004536974
95	1/7	0.14831355716303954	0.5982263426807023	0.3732699499218709
96	1/7	0.1148830007804115	0.26149279865588404	0.18818789971814776
97	1/7	0.06372276005784375	0.1451728088022737	0.10444778443005873
98	1/7	0.07128383784914998	0.20776352382744706	0.13952368083829852
99	1/7	0.05488218959883665	0.1733693024694939	0.11412574603416527
100	1/7	0.29548822175009043	0.15137761915611575	0.2234329204531031
101	1/7	0.12169963134832011	0.6223847094825437	0.37204217041543186
102	1/7	0.049469505035424924	0.14125249256549782	0.09536099880046137
103	1/7	0.2553219867672795	0.14301163138636958	0.19916680907682455
104	1/7	0.11175022282283323	0.11724985986851538	0.1145000413456743
105	1/7	0.2741760615008104	0.2252737613003157	0.24972491140056308
106	1/7	0.12811787776583783	0.12491421925561705	0.12651604851072742
107	1/7	0.1529514302920717	0.29724776864745345	0.22509959946976255
108	1/7	0.14242814169310977	0.3114586508579729	0.22694339627554133
109	1/7	0.41376034637048437	0.1194373530120783	0.26659884969128134
110	1/7	0.4716274831766114	0.1464117013759471	0.30901959227627923
111	1/7	0.15767369487801652	0.15771603935639072	0.1576948671172036
112	1/7	0.14714956976819876	0.15209131119901953	0.14962044048360917
113	1/7	0.27175156403906	0.21789942647643723	0.2448254952577486
114	1/7	0.3995710805108022	0.1913372920932834	0.2954541863020428
115	1/7	0.6079510724383139	0.11282536358270828	0.3603882180105111
116	1/7	0.6816869366939637	0.09572484044910316	0.3887058885715335
117	1/7	0.1298938344080702	0.377931956225941	0.25391289531700556
118	1/7	0.1370972892826975	0.13495611738251187	0.1360267033326047
119	1/7	0.1330501819147191	0.1266774562784197	0.1298638190965694
120	1/7	0.09774497785371353	0.11522140510199846	0.10648319147785598
121	1/7	0.10507501063608171	0.476449830420795	0.2907624205284383
122	1/7	0.1088208942090863	0.6117301773650592	0.3602755357870727
123	1/7	0.08196943143000679	0.30388534894509617	0.19292739018755145
124	1/7	0.08034753016374427	0.18397023294265488	0.13215888155319958
125	1/7	0.0577719240681711	0.0958963613647163	0.0768341427164437
126	1/7	0.04642032031219169	0.10594895473449314	0.07618463752334242
127	1/7	0.08531218807830966	0.19702870240047682	0.14117044523939323
128	1/7	0.07245311121180101	0.1759748034518129	0.12421395733180696
129	1/7	0.10477280094487584	0.6598298496205308	0.3823013252827034
130	1/7	0.15308255766161014	0.9218131254878865	0.5374478415747483
131	1/5	0.10147476838378014	0.41649110744535256	0.25898293791456634
132	1/5	0.0653711204109734	0.2777421675714537	0.17155664399121356
133	1/5	0.13450585880221655	0.26412284600030106	0.19931435240125878
134	1/5	0.1184028134557143	0.364205789450482	0.24130430145309814
135	1/5	0.13597836796198665	0.3465465718805396	0.24126246992126316
136	1/5	0.09181772522001722	0.20933876193646278	0.15057824357823998
137	1/5	0.127967744227835	0.2754008579644045	0.20168430109611973
138	1/5	0.09066115143145706	0.48782949471388304	0.28924532307267004
139	1/5	0.11370619154681025	0.4146655914043111	0.26418589147556065
140	1/5	0.1636404429703408	0.2626417984273752	0.213141120698858
141	1/5	0.1285192428317255	0.23323834243941055	0.18087879263556803
142	1/5	0.03434877017452237	0.16520344625592304	0.0997761082152227
143	1/5	0.11525563128335284	0.23054612233548444	0.17290087680941862
144	1/5	0.0056572829001975316	0.26126640453041433	0.13346184371530595
145	1/5	0.12567689220274203	0.2498707830200678	0.18777383761140493
146	1/5	0.0008381192657661346	0.5465353311628716	0.27368672521431886
147	1/5	0.13567652453577655	0.22198657541411349	0.17883154997494505
148	1/5	0.04103890935205651	0.2730822005309204	0.15706055494148846
149	1/5	0.13367612780426041	0.2902919412574416	0.21198403453085102
150	1/5	0.13278053072091867	0.2484194667186289	0.1905999987197738
151	1/5	0.11400646458720642	0.3236605376721482	0.2188335011296773
152	1/5	0.10776907608244563	0.21181607823640564	0.15979257715942563
153	1/5	0.1147226584653381	0.29287452228302213	0.20379859037418013
154	1/5	0.0704555619100567	0.3789867344671669	0.22472114818861177
155	1/5	0.13253187383003084	0.28800541774511	0.21026864578757043
156	1/5	0.13065492056363986	0.18071630294526686	0.15568561175445336
157	1/5	0.02134854419248908	0.25901368535723374	0.1401811147748614
158	1/5	0.11771799370841854	0.2764116095290922	0.1970648016187554
159	1/5	0.09689092776638365	0.3014936242940786	0.19919227603023115
160	1/5	0.16013268132442032	0.22557164361669552	0.19285216247055792
161	1/5	0.20436408632854663	0.23432110507105797	0.2193425956998023
162	1/5	0.07020558448731784	0.3618470240364619	0.21602630426188987
163	1/5	0.07167426961132133	0.2446287410851824	0.15815150534825187
164	1/5	0.12057257943228872	0.29381713243392615	0.20719485593310744
165	1/5	0.12332153300015364	0.34403855929193805	0.23368004614604582
166	1/5	0.11221212494448246	0.2652954381160433	0.1887537815302629
167	1/5	0.1296295607353739	0.23764275953657737	0.1836361601359756
168	1/3	1.0044107703160097	1.003883873042147	1.0041473216790784
169	1/3	1.0137967267859456	1.0206501704536186	1.0172234486197822
170	1/3	1.0075874487679202	1.0145087008776557	1.0110480748227877
171	1/3	1.014927717643188	1.0258832524203114	1.0204054850317497
172	1/3	1.0082125801053103	1.0107482813958208	1.0094804307505658
173	1/3	1.010605800985445	1.0171559703252226	1.0138808856553339
174	1/3	1.0085829829240227	1.009991610663647	1.0092872967938349
175	1/3	1.0071596577689363	1.0076840483461265	1.0074218530575314
176	1/3	1.005833892287411	1.007187695335878	1.0065107938116444
177	1/3	1.0276214747001031	1.0427955368544453	1.0352085057772742
178	1/3	1.007923862918588	1.0047533794974526	1.0063386212080203
179	1/3	1.0060721721027064	1.0054359572385452	1.0057540646706258
180	1/3	1.0070608817864386	1.0124965507931687	1.0097787162898038
181	1/3	1.0087315686622846	1.0138766974750864	1.0113041330686854
182	1/3	1.0080866148318397	1.0105605924437444	1.009323603637792
183	1/3	1.006480223292387	1.0054094950348564	1.0059448591636218
184	1/3	1.0213521872460882	1.02405579181855	1.0227039895323191
185	1/3	1.0096178538673186	1.0081773214348118	1.0088975876510653
186	1/3	1.0114814163345094	1.0204823268871954	1.0159818716108524
187	1/3	1.0099166691434345	1.0223782187443247	1.0161474439438796
188	1/3	1.007246132975351	1.0164613687519264	1.0118537508636387
189	1/3	1.0167425713005822	1.0354696917348076	1.026106131517695
190	1/3	1.0136526255049048	1.0292024965156665	1.0214275610102856
191	1/3	1.005764138912931	1.0147315098444585	1.0102478243786948
192	1/3	1.005598119997893	1.0118798866819678	1.0087390033399304
193	1/3	1.005628615283559	1.0328654841258322	1.0192470497046955
194	1/3	1.0048931525684268	1.0079615556262587	1.0064273540973425
195	1/3	1.0059505647422764	1.0090523001574252	1.0075014324498508
196	1/3	1.0095034853625178	1.0166846102593061	1.0130940478109118
197	1/3	1.0142765871371342	1.025848567900491	1.0200625775188126
198	1/3	1.0102424415164903	1.0767747841518378	1.0435086128341642
199	1/3	1.0126564566226897	1.052858141625435	1.0327572991240623
200	1/3	1.007576137836415	1.0110039770521244	1.0092900574442698
201	1/3	1.0073579859005082	1.0156777128756773	1.0115178493880927
202	1/3	1.0225047089952133	1.0595452361367874	1.0410249725660004
203	1/3	1.0135292935739697	1.0553207812134293	1.0344250373936994
204	1/3	1.0205989359247254	1.0604611955328753	1.0405300657288004
205	1/3	1.0049220606489322	1.0230610624965633	1.0139915615727477
206	1/3	1.0050572528778843	1.0217105766090082	1.0133839147434462
207	1/3	1.0051724486651574	1.018054930175856	1.0116136894205066
208	1/3	1.0067006104620566	1.041671025357897	1.0241858179099768
209	1/3	1.0067764219822863	1.078733149214514	1.0427547855984003
210	1/3	1.00466381746421	1.0582458521677915	1.0314548348160006
211	1/2	1.0031961675973655	1.0073878612713671	1.0052920144343664
212	1/2	1.0017078078725077	1.0114870976865147	1.0065974527795112
213	1/2	1.0086227541114248	1.0017399808226795	1.005181367467052
214	1/2	1.0343863133772788	1.0000682011165112	1.017227257246895
215	1/2	1.0741423047186514	1.0000048755911655	1.0370735901549084
216	1/2	1.7029488057143038	1.0	1.351474402857152
217	1/2	1.0092696073344518	1.0054246116140226	1.0073471094742372
218	1/2	1.002864297425877	1.0011655055723718	1.0020149014991244
219	1/2	1.0249122399870294	1.0000491949910555	1.0124807174890424
220	1/2	1.017945851834169	1.0	1.0089729259170845
221	1/2	1.0129454800703253	1.0016088184007308	1.007277149235528
222	1/2	1.002581454200443	1.0049614203023949	1.0037714372514188
223	1/2	1.0056071980217138	1.0083438796525885	1.006975538837151
224	1/2	1.0303562434799551	1.0019549326120376	1.0161555880459963
225	1/2	1.007178481992666	1.0040510432513683	1.005614762622017
226	1/2	1.0141412960030938	1.0092487252706972	1.0116950106368954
227	1/2	1.0061910650219437	1.0062255690620194	1.0062083170419815
228	1/2	1.0081665471482402	1.001815926399012	1.0049912367736262
229	1/2	1.0201400002818466	1.0001220709424168	1.0101310356121316
230	1/2	1.0104235176463434	1.0063662426918976	1.0083948801691207
231	1/2	1.0003125019795311	1.2036520513457911	1.101982276662661
232	1/2	1.0008330794926341	1.029308584069039	1.0150708317808366
233	1/2	1.0013438797974832	1.0050006731122754	1.0031722764548792
234	1/2	1.0020856012614225	1.005177150952111	1.003631376106767
235	1/2	1.0064879820338581	1.005187059209781	1.0058375206218195
236	1/2	1.002829056863222	1.003712051197409	1.0032705540303155
237	1/2	1.0024356735951838	1.0205154189923449	1.0114755462937643
238	1/2	1.002736245698588	1.0324368977897025	1.0175865717441452
239	1/2	1.0194410380811627	1.0045998464590633	1.0120204422701131
240	1/2	1.0049545991470639	1.004528914825927	1.0047417569864954
241	1/2	1.0035733600190055	1.0027133707724432	1.0031433653957242
242	1/2	1.053468846843289	1.000175981714622	1.0268224142789553
243	1/2	1.0110960216761078	1.0009973167829074	1.0060466692295076
244	1/2	1.0048590527942367	1.0067765147870569	1.0058177837906468
245	1/2	1.0124556531212967	1.000913890305595	1.006684771713446
246	1/2	1.003188752494063	1.0197714594123395	1.0114801059532013
247	1/2	1.0304229338135211	1.0024271118117778	1.0164250228126495
248	1/2	1.0384801949549511	1.0000521610939805	1.0192661780244658
249	1/2	1.0230821499064005	1.0025397985934665	1.0128109742499336
250	1/2	1.0091375661849469	1.0020227000742548	1.0055801331296008
251	1/2	1.0480960885665778	1.0158733463055145	1.0319847174360461
252	1/2	1.005915420735253	1.0199757308461341	1.0129455757906936
253	1/2	1.0000474460236783	1.0250938880577476	1.012570667040713
254	1/2	1.0014228865763855	1.3179178743249667	1.159670380450676
