# Supplementary material for: Co-transcriptional production of programmable RNA condensates and synthetic organelles
Source: Nat Nanotechnol. 2024 Jul 30;19(11):1665–73. doi: 10.1038/s41565-024-01726-x (PMC11567899; doi:10.1038/s41565-024-01726-x)
Supplement: Supplementary file 20 — Statistical source data for Fig. 5c. Protein fluorescence intensity ratio within organelle and outside (in the droplet lumen) for various protein-capturing systems in the presence/absence of protein-capturing construct (or template coding for it). [file 41565_2024_1726_MOESM20_ESM.zip]

Archive with 4 entries (3 files):
- Figure_5/
- __MACOSX/._Figure_5
- Figure_5/Figure_5c.csv
- __MACOSX/Figure_5/._Figure_5c.csv
