# Supplementary material for: Co-transcriptional production of programmable RNA condensates and synthetic organelles
Source: Nat Nanotechnol. 2024 Jul 30;19(11):1665–73. doi: 10.1038/s41565-024-01726-x (PMC11567899; doi:10.1038/s41565-024-01726-x)
Supplement: Supplementary file 20 — Statistical source data for Fig. 5c. Protein fluorescence intensity ratio within organelle and outside (in the droplet lumen) for various protein-capturing systems in the presence/absence of protein-capturing construct (or template coding for it). [file 41565_2024_1726_MOESM20_ESM.zip › Figure_5/Figure_5c.csv]

	Sample/Condition (± protein capturing construct)	Fluorescence Intensity Ratio (xi) (inside/outside organelle)
0	+YFP_apt	2.4186090945513667
1	+YFP_apt	3.362670122734453
2	+YFP_apt	7.695186966791105
3	+YFP_apt	6.196776230254418
4	+YFP_apt	2.6553159668738813
5	+YFP_apt	2.6212530125880606
6	+YFP_apt	3.626620112369655
7	+YFP_apt	2.2712305383741347
8	+YFP_apt	2.3134819695807813
9	+YFP_apt	3.341662114846748
10	+YFP_apt	2.7215360017709305
11	+YFP_apt	2.788301478940554
12	+YFP_apt	2.479601976860248
13	+YFP_apt	3.547135451380975
14	+YFP_apt	3.5819481615578233
15	+YFP_apt	3.7011881738931875
16	+YFP_apt	4.031013614358345
17	+YFP_apt	3.7134068610089135
18	+YFP_apt	4.000785488914106
19	+YFP_apt	3.7092405715822663
20	-YFP_apt	0.34452510893521726
21	-YFP_apt	0.3422614758777283
22	-YFP_apt	0.24852979598318492
23	-YFP_apt	0.2747108561748019
24	-YFP_apt	0.42099325827287587
25	-YFP_apt	0.2179320370275914
26	-YFP_apt	0.265534754446908
27	-YFP_apt	0.2720605039794273
28	-YFP_apt	0.25977747726960415
29	-YFP_apt	0.23798158310796563
30	-YFP_apt	0.3537197404568691
31	-YFP_apt	0.27046879196498946
32	-YFP_apt	0.2677427721369183
33	-YFP_apt	0.3198681456492333
34	-YFP_apt	0.2370909781044308
35	-YFP_apt	0.0
36	-YFP_apt	1.0931771894093687
37	-YFP_apt	0.23077397460158275
38	-YFP_apt	0.5965436899924842
39	-YFP_apt	0.3532219142488764
40	-YFP_apt	0.4158201641315309
41	-YFP_apt	0.4061383340187673
42	+Biotin_DNA	1.8802764855161187
43	+Biotin_DNA	1.1603637333678747
44	+Biotin_DNA	1.3885657817315973
45	+Biotin_DNA	1.4798908957166232
46	+Biotin_DNA	1.5907599691853238
47	+Biotin_DNA	8.658742269032636
48	+Biotin_DNA	0.7413887885367607
49	+Biotin_DNA	1.5918121778773449
50	+Biotin_DNA	1.043692131514301
51	+Biotin_DNA	1.547257865346818
52	+Biotin_DNA	0.9605229061963727
53	+Biotin_DNA	1.2778799986300615
54	+Biotin_DNA	1.4860961401970996
55	+Biotin_DNA	1.2884769950379618
56	+Biotin_DNA	2.928911991287889
57	+Biotin_DNA	1.0903953227360017
58	+Biotin_DNA	1.8111031198683498
59	+Biotin_DNA	48.58408297871976
60	+Biotin_DNA	7.151563333846772
61	+Biotin_DNA	13.653044710770594
62	+Biotin_DNA	3.215457616295765
63	+Biotin_DNA	2.6248052568751654
64	-Biotin_DNA	0.5288949585006016
65	-Biotin_DNA	0.3338425281969794
66	-Biotin_DNA	1.4192640501375617
67	-Biotin_DNA	0.3667118196557478
68	-Biotin_DNA	0.5824223323150076
69	-Biotin_DNA	0.5266311820442059
70	-Biotin_DNA	0.5310168003073342
71	-Biotin_DNA	0.36014261950590903
72	-Biotin_DNA	0.3166527705131915
73	-Biotin_DNA	0.6430631593909362
74	-Biotin_DNA	0.4845035997161309
75	-Biotin_DNA	0.938499969237525
76	-Biotin_DNA	0.40719096814703776
77	-Biotin_DNA	0.43280590811944136
78	-Biotin_DNA	0.5402943700021766
79	-Biotin_DNA	0.40226419971106747
80	-Biotin_DNA	0.36694121328838253
81	-Biotin_DNA	0.5868531202060652
82	-Biotin_DNA	0.38964252698955343
83	-Biotin_DNA	0.49550857100956114
84	-Biotin_DNA	0.5901863121411154
85	-Biotin_DNA	0.3473699005370354
86	-Biotin_DNA	0.5295998283613772
87	-Biotin_DNA	0.6381696075528955
88	-Biotin_DNA	0.4732352047430613
89	-Biotin_DNA	0.49563415917261733
90	-Biotin_DNA	0.4570146957381905
91	-Biotin_DNA	1.3146126131647462
92	-Biotin_DNA	0.49631906295038275
93	-Biotin_DNA	0.5132520982903223
94	-Biotin_DNA	0.7366638216821036
95	-Biotin_DNA	0.39506428768636015
96	+STV_apt	1.5367459430082435
97	+STV_apt	4.974416932555992
98	+STV_apt	1.8579043327266092
99	+STV_apt	1.813352736566793
100	+STV_apt	1.4918212011762344
101	+STV_apt	1.3068770545574402
102	+STV_apt	1.311814038534261
103	+STV_apt	3.38261693692255
104	+STV_apt	2.009279454360167
105	+STV_apt	1.2929596676370272
106	+STV_apt	1.824974080608187
107	+STV_apt	2.6503357473947817
108	+STV_apt	2.6160591025089515
109	+STV_apt	1.647473817611999
110	+STV_apt	1.9671097917909401
111	+STV_apt	2.110982509402939
112	+STV_apt	1.8700410792056266
113	+STV_apt	2.561124297289526
114	+STV_apt	1.4701058596609689
115	+STV_apt	1.8775586051889002
116	+STV_apt	2.147914287936716
117	+STV_apt	2.571117440201705
118	+STV_apt	2.0927751339957834
119	+STV_apt	2.1963796977444896
120	+STV_apt	1.663488463320699
121	+STV_apt	3.366367910255553
122	+STV_apt	3.9669397670266315
123	+STV_apt	2.1535944666554725
124	-STV_apt	0.26101909040694027
125	-STV_apt	0.1748831129783629
126	-STV_apt	0.39211119141926154
127	-STV_apt	0.17222263769152435
128	-STV_apt	0.18187366523008128
129	-STV_apt	0.1811840335238866
130	-STV_apt	0.2502190426909208
131	-STV_apt	0.5341975976652023
132	-STV_apt	0.1731427594578434
133	-STV_apt	0.3225762011388174
134	-STV_apt	0.14819323178542784
